# Supplementary material for: Biomarkers of caspofungin resistance in Candida albicans isolates: A proteomic approach
Source: Virulence. 2022 Jun 22;13(1):1005–18. doi: 10.1080/21505594.2022.2081291 (PMC9225221; doi:10.1080/21505594.2022.2081291)
Supplement: Supplemental Material [file KVIR_A_2081291_SM6775.xlsx]

## Sheet: Total
Accession	Ca1	Ca1	Ca1	Ca1+CAS	Ca1+CAS	Ca1+CAS	Ca2	Ca2+CAS	Ca3	Ca3+CAS	Ca4	Ca4+CAS	Ca5	Ca5+CAS	Ca6	Ca6+CAS	Car1	Car1	Car1	Car1+CAS	Car1+CAS	Car1+CAS	Car2	Car2+CAS	Car3	Car3+CAS		Total average	Total average+CAS	Average Sus	Average Sus+CAS	Average Res	Average Res+CAS
C3_06870W_A	9.74492e+08	5.41632e+07	3.82184e+07	6.26756e+06	1.00663e+07	7.5694e+08	1.70795e+07	1.12895e+06	1.60774e+07	0	3.88253e+07	1.33711e+07	7.20155e+06	1.49327e+07	5.43676e+06	1.38009e+07	1.84571e+08	2.69208e+07	1.74633e+07	1.56134e+08	2.43099e+07	2.28776e+06	4.04329e+07	2.53826e+07	1.76533e+07	2.23252e+08		1.10657e+08	9.59903e+07	1.43937e+08	1.02063e+08	5.74082e+07	8.62733e+07
C4_06570C_B	6.00085e+08	1.63208e+07	1.13617e+07	0	0	2.72479e+08	3.28966e+06	0	8.54916e+06	0	1.63355e+07	4.70902e+06	0	8.7623e+06	1.88862e+06	5.52571e+06	6.21384e+07	9.68289e+06	1.62088e+07	3.95997e+07	1.06104e+07	0	1.26567e+07	6.0656e+06	3.16961e+06	7.15892e+07		5.85913e+07	3.2257e+07	8.22288e+07	3.64345e+07	2.07713e+07	2.5573e+07
C4_00270W_B	5.90546e+07	6.2411e+06	0	0	0	6.08096e+07	0	0	1.20764e+06	0	5.27754e+06	1.30512e+06	0	0	0	1.33756e+06	9.96797e+06	3.76257e+06	0	0	0	0	3.27288e+06	2.01099e+06	0	2.09453e+07		6.82956e+06	6.64682e+06	8.97261e+06	7.93154e+06	3.40068e+06	4.59126e+06
CR_09950C_A	341147690	3.8854e+08	4.61326e+08	3.64935e+07	1.45568e+08	2.97145e+08	2.04625e+08	2.32048e+07	7.53257e+07	0	2.08789e+08	7.68372e+07	1.70318e+08	1.92072e+08	1.37266e+08	5.60958e+07	3.01939e+08	3.89099e+08	5.70204e+08	2.73203e+08	2.75728e+08	1.53245e+08	1.87826e+08	1.17287e+08	1.44774e+08	1.05183e+08		2.75475e+08	1.34774e+08	2.48417e+08	1.03427e+08	3.18768e+08	1.84929e+08
C3_06180C_A	5.64115e+07	3.49994e+07	3.01015e+07	0	2.93343e+06	1.88158e+08	6.53189e+06	0	4.64781e+06	0	9.41621e+06	3.76313e+06	0	2.62553e+06	1.39757e+06	2.39012e+06	4.29078e+07	6.75028e+06	8.86832e+06	2.8416e+07	7.38521e+06	0	2.08676e+07	1.14799e+07	9.66295e+06	5.94299e+07		1.78894e+07	2.35832e+07	1.79382e+07	2.49838e+07	1.78114e+07	2.13422e+07
C1_10620W_A	1.21978e+08	3.50348e+08	3.93791e+08	5.77402e+07	1.14701e+08	2.95348e+08	1.18924e+08	4.55324e+07	9.0064e+07	0	2.28542e+08	7.01244e+07	1.6245e+08	2.1353e+08	9.71833e+07	7.44166e+07	5.47929e+07	3.37942e+08	4.88061e+08	1.14825e+08	2.56564e+08	1.29157e+08	1.84485e+08	1.4335e+08	1.36145e+08	1.16722e+08		2.1267e+08	1.25539e+08	1.9541e+08	1.08924e+08	2.40285e+08	1.52123e+08
C5_05050W_A	4.38286e+08	2.57973e+07	2.73994e+07	0	6.05891e+06	5.37305e+08	9.56839e+06	0	1.16798e+07	0	3.62863e+07	8.1477e+06	3.58267e+06	1.15054e+07	3.82597e+06	7.03903e+06	5.60542e+07	0	9.96993e+06	9.27459e+07	1.23292e+07	0	3.04221e+07	1.78074e+07	9.1445e+06	1.03672e+08		5.09244e+07	6.12777e+07	6.95533e+07	7.1257e+07	2.11181e+07	4.5311e+07
C5_05050W_B	4.38286e+08	2.57973e+07	2.73994e+07	0	6.05891e+06	5.37305e+08	9.56839e+06	0	1.16798e+07	0	3.62863e+07	8.1477e+06	3.58267e+06	1.15054e+07	3.82597e+06	7.03903e+06	5.6408e+07	0	9.96993e+06	9.27459e+07	1.23292e+07	0	3.04221e+07	1.78074e+07	9.1445e+06	1.03672e+08		5.09516e+07	6.12777e+07	6.95533e+07	7.1257e+07	2.11889e+07	4.5311e+07
C2_02970C_A	3.57757e+07	0	7081602	0	0	5.04417e+07	0	0	0	0	2.62271e+06	3.88343e+06	0	0	0	0	0	0	0	0	0	0	999697	0	0	2.82565e+07		3.57536e+06	6.35243e+06	5.685e+06	6.79064e+06	199939	5.6513e+06
C4_04530C_A	3.93439e+09	5.00724e+09	4.49345e+09	2.49191e+09	7.90612e+09	1.8128e+10	1.29238e+09	3.45932e+08	9.3631e+08	8.31111e+06	2390786391	2.75426e+09	1.6353e+09	6.4607e+09	2.00258e+09	6.9187e+09	7.18559e+09	4.17232e+09	4.47123e+09	1.27488e+10	6.75889e+09	6.57727e+09	2.49581e+09	1.92071e+09	1.93978e+09	2.07813e+09		3.22747e+09	5.77675e+09	2.71156e+09	5.62674e+09	4.05295e+09	6.01676e+09
C4_04530C_B	4.26995e+09	5.28852e+09	4.76007e+09	2.49191e+09	8.27777e+09	1.90727e+10	1.29238e+09	3.45932e+08	7.3129e+08	8.31111e+06	3.11936e+09	3.25778e+09	1.6353e+09	6.4607e+09	2.00258e+09	6.93396e+09	7919385649	4.62441e+09	4.89676e+09	1.38497e+10	7.31318e+09	7097211520	2.38451e+09	1.91045e+09	1.93978e+09	2.07813e+09		3.4511e+09	6.08444e+09	2.88743e+09	5.85613e+09	4.35297e+09	6.44973e+09
C7_01250W_A	1.16876e+08	0	1.66848e+07	0	0	8.41615e+07	0	0	1.82083e+06	0	8.08354e+06	0	0	3.4093e+06	0	0	1.83026e+07	0	0	8.74236e+06	0	0	1.03728e+07	9.0125e+06	3.18665e+06	2.37849e+07		1.34867e+07	9.93158e+06	1.79332e+07	1.09464e+07	6.37241e+06	8.30795e+06
C2_05460W_B	2.9982e+08	5.34545e+06	5.30138e+06	0	0	1.20453e+08	3.38027e+06	0	0	0	1.03982e+07	0	0	0	0	0	4.44614e+07	3.93194e+06	1.84081e+06	0	0	0	7.85223e+06	3.70653e+06	0	4.7858e+07		2.94101e+07	1.32321e+07	4.05306e+07	1.50566e+07	1.16173e+07	1.03129e+07
C6_00750C_A	3.52695e+08	1.0016e+07	8.19965e+06	0	0	7.21594e+07	2.88296e+06	0	3.98372e+06	0	1.65756e+07	1.83299e+06	2.26497e+06	3.07697e+06	0	3.57449e+06	2.63576e+07	2.60913e+06	2.78107e+06	2.09339e+07	2.203e+06	0	9.38766e+06	5.21888e+06	1.56978e+06	5.24776e+07		3.37941e+07	1.24213e+07	4.95773e+07	1.00805e+07	8.54105e+06	1.61667e+07
C1_08380W_B	2.03249e+09	9.30656e+07	1.01174e+08	1.75173e+07	3.72373e+07	1.56453e+09	3.58312e+07	0	1.57334e+07	0	5.86518e+07	2.97053e+07	1.66299e+07	3.19695e+07	1.22075e+07	2.23537e+07	3.51225e+08	5.55967e+07	6.0198e+07	3.32318e+08	7.49482e+07	1.5899e+07	3.78482e+07	1.76694e+07	2.7447e+07	3.86692e+08		2.22931e+08	1.9468e+08	2.95723e+08	2.12914e+08	1.06463e+08	1.65505e+08
C4_01750C_A	2.47564e+08	1.49613e+07	9.93935e+06	0	0	1.21693e+08	5.52073e+06	0	7.7679e+06	0	1.60314e+07	1.50881e+06	0	2.72049e+06	2.28267e+06	1.65719e+06	4.46302e+07	6.74531e+06	0	1.47556e+07	6.21236e+06	0	1.11183e+07	7.66784e+06	6.54921e+06	5.79576e+07		2.87008e+07	1.64749e+07	3.80084e+07	1.59475e+07	1.38086e+07	1.73187e+07
C1_10160W_A	7.0602e+07	2.42255e+06	3.55638e+06	0	0	5.76557e+07	0	0	3.18177e+06	0	6.07653e+06	3.85723e+06	0	1.82443e+06	0	0	6.87745e+06	0	0	8.57782e+06	0	0	4.11742e+06	2.26498e+06	0	2.17824e+07		7.44878e+06	7.38174e+06	1.07299e+07	7.91717e+06	2.19898e+06	6.52505e+06
C1_10030W_A	2.50483e+07	7.17693e+07	6.7136e+07	1.10853e+07	2.74422e+07	9.22712e+07	2.72841e+07	2.3715e+06	1.60565e+07	0	5.41108e+07	1.29195e+07	1.98428e+07	3.66458e+07	9.27969e+06	1.11093e+07	1.62447e+07	3.94495e+07	7.13827e+07	3.85141e+07	1.92834e+07	4.91057e+06	3.48865e+07	2.32043e+07	2.26016e+07	1.9765e+07		3.65456e+07	2.30402e+07	3.63159e+07	2.42306e+07	3.6913e+07	2.11355e+07
C1_01480C_B	2.56167e+08	7.1959e+07	1.0803e+08	6.0624e+06	6.57922e+06	3.26385e+08	3.01059e+07	1.27336e+07	1.38663e+08	0	8.47644e+07	5.94927e+07	3.06675e+07	6.96662e+07	3.79387e+07	9.46984e+07	1.05047e+08	2.91979e+07	2.26801e+07	9.4628e+07	3.10572e+07	1.05732e+07	7.75153e+07	5.86164e+07	6.13544e+07	9.19374e+07		8.10838e+07	6.63408e+07	9.47869e+07	7.19522e+07	5.9159e+07	5.73624e+07
C1_10870W_B	1.96768e+08	3.23959e+07	2.50728e+07	0	0	1.90003e+08	4.49199e+06	0	0	0	0	2.07394e+06	0	0	0	0	0	0	6.66656e+06	0	0	0	1.47912e+07	0	8.76032e+06	2.76208e+07		2.22267e+07	1.68998e+07	3.23411e+07	2.40096e+07	6.04361e+06	5.52416e+06
C4_04900W_B	1.76625e+08	3.47422e+07	1.75134e+07	0	0	8.71258e+07	7.14064e+06	1.87597e+06	3.93307e+06	0	2.15594e+07	5.76921e+06	0	5.28176e+06	0	0	2.2971e+07	0	2.03371e+06	2.44291e+07	0	0	1.60753e+07	1.3712e+07	6.46252e+06	3.08186e+07		2.37736e+07	1.3001e+07	3.26893e+07	1.25066e+07	9.50851e+06	1.37919e+07
C2_00680C_A	1.82049e+10	3.34921e+10	3.61104e+10	3.23603e+09	1.77557e+10	2.52618e+10	1.12856e+10	3.47191e+08	3.95481e+09	0	8.48344e+09	5.33996e+09	2.25281e+09	3.68706e+09	1.4676e+10	1.14737e+10	3.65096e+10	1.43472e+10	5.96315e+09	2.69484e+10	8.588e+09	1.30755e+10	1.59112e+10	1.51862e+10	9.72941e+09	1.23705e+10		1.62247e+10	1.10208e+10	1.60575e+10	8.38769e+09	1.64921e+10	1.52337e+10
C3_04950W_A	1.19186e+07	0	0	0	0	2.87971e+07	0	0	0	0	1.3348e+06	0	0	0	0	0	0	0	0	0	0	0	0	0	0	5.86452e+06		1.01949e+06	2.66628e+06	1.65667e+06	3.59964e+06	0	1.1729e+06
C4_02250C_B	1.97359e+08	2.67932e+08	1.83743e+08	1.00624e+07	6.57022e+07	1.8019e+08	2.69128e+07	3.22325e+06	2.38862e+07	0	5.70959e+07	1.14452e+07	5.63467e+07	1.73105e+07	6.5549e+07	2.11541e+07	2.56463e+08	2.52412e+08	3.09178e+08	1.48641e+08	1.4242e+08	7.92764e+07	2.4745e+07	1.74302e+07	12367379	1.09864e+07		1.33384e+08	5.44493e+07	1.09853e+08	3.86359e+07	1.71033e+08	7.97507e+07
C4_02250C_A	1.97359e+08	2.67932e+08	1.83743e+08	1.00624e+07	6.57022e+07	1.8019e+08	2.69128e+07	3.22325e+06	2.38862e+07	0	5.70959e+07	1.14452e+07	5.63467e+07	1.73105e+07	6.5549e+07	2.11541e+07	2.56463e+08	2.52412e+08	3.09178e+08	1.48641e+08	1.4242e+08	7.92764e+07	2.4745e+07	1.74302e+07	12367379	1.09864e+07		1.33384e+08	5.44493e+07	1.09853e+08	3.86359e+07	1.71033e+08	7.97507e+07
C3_02110W_A	7.55104e+07	9.599e+06	2.05995e+07	0	2.19664e+06	7.76854e+07	7.17225e+06	0	0	0	7.01298e+06	0	0	0	0	0	1.72914e+07	0	0	5.06311e+06	0	0	1.5503e+07	7.20691e+06	6.95332e+06	3.03842e+07		1.22801e+07	9.42586e+06	1.49868e+07	9.98525e+06	7.94954e+06	8.53084e+06
CR_08090W_B	2.6235e+08	1.34695e+07	1.44106e+07	0	5.08414e+06	2.47841e+08	0	0	3.21387e+06	0	1.04859e+07	6.42007e+06	2.37842e+06	8.45771e+06	2.17951e+06	4.40265e+06	4.69641e+07	4.9069e+06	6.49948e+06	3.50287e+07	6.22223e+06	0	9.09666e+06	5.9983e+06	4.01266e+06	5.90096e+07		2.92283e+07	2.91126e+07	3.8561e+07	3.40257e+07	1.4296e+07	2.12518e+07
C1_03090W_B	3.38049e+08	7.66812e+06	9.2517e+06	1.83613e+06	0	2.91727e+08	6.03749e+06	5.41309e+06	9.77654e+06	0	1.25454e+07	1.13124e+07	0	1.49681e+07	0	7.86673e+06	5.85252e+07	0	0	3.58157e+07	0	0	2.68192e+07	1.03037e+07	9.55617e+06	6.83172e+07		3.67868e+07	3.44277e+07	4.7916e+07	4.16404e+07	1.89801e+07	2.28873e+07
C4_04050C_A	3.68535e+09	3.60728e+09	3.98244e+09	1.38242e+09	4.28037e+09	5.55947e+09	8.0958e+08	1.81433e+08	6.03569e+08	0	4.22873e+09	1.5381e+09	9.85723e+08	1.49162e+09	2.5355e+09	2.92581e+09	5.90373e+09	1.02251e+10	1.03414e+10	4.99255e+09	1.62084e+10	1.46632e+10	1.80237e+09	2.65534e+09	1.85268e+09	4.60685e+09		3.8895e+09	4.65274e+09	2.55477e+09	2.1699e+09	6.02506e+09	8.62527e+09
C1_01350C_A	6.22601e+07	9.73119e+06	6.0915e+06	0	0	1.04801e+08	2.5388e+06	0	3.54135e+06	0	6.4281e+06	1.56816e+06	0	4.73692e+06	0	2.94038e+06	9.79447e+06	1.86019e+06	0	0	0	0	5.8449e+06	2.6637e+06	3.41548e+06	2.2382e+07		8.57739e+06	1.06994e+07	1.13239e+07	1.42558e+07	4.18301e+06	5.00915e+06
C1_08500C_A	5.32623e+08	2.16859e+07	2.24536e+07	0	0	2.31022e+08	4.2484e+06	0	7.14435e+06	0	2.24518e+07	1.49918e+06	1.58696e+06	1.54727e+06	1.26867e+06	1.57746e+06	6.25779e+07	6.22802e+06	4.43982e+06	2.42298e+07	6.73283e+06	1.20811e+06	4.76068e+06	7.18291e+06	3.97262e+06	2.39208e+07		5.34955e+07	2.29939e+07	7.66828e+07	2.94557e+07	1.63958e+07	1.26549e+07
C5_01580C_A	2.85985e+08	1.01823e+08	1.52723e+08	3.81545e+07	1.04922e+08	2.89076e+08	8.30132e+06	4.49471e+06	4.9032e+07	0	6.31606e+07	5.39784e+07	3.61113e+07	8.99596e+07	2.21306e+07	1.00782e+08	7.20813e+07	5.48289e+07	5.2249e+07	5.6554e+07	7.0357e+07	3.87032e+07	2.19389e+07	3.08596e+07	2.291e+07	8.56195e+07		7.25596e+07	7.41124e+07	8.99083e+07	8.5171e+07	4.48016e+07	5.64187e+07
C5_01580C_B	2.85985e+08	1.01823e+08	1.52723e+08	3.81545e+07	1.04922e+08	2.89076e+08	8.30132e+06	4.49471e+06	4.9032e+07	0	6.31606e+07	5.39784e+07	3.61113e+07	8.99596e+07	2.21306e+07	1.00782e+08	7.20813e+07	5.48289e+07	5.2249e+07	5.6554e+07	7.0357e+07	3.87032e+07	2.19389e+07	3.08596e+07	2.291e+07	8.56195e+07		7.25596e+07	7.41124e+07	8.99083e+07	8.5171e+07	4.48016e+07	5.64187e+07
CR_08360C_A	0	0	0	0	0	2.27566e+07	0	0	4.57718e+06	0	0	1.90419e+06	0	5.86648e+06	0	5.05918e+06	0	0	0	0	0	0	0	0	0	8.88088e+06		352091	3.42056e+06	572148	4.4483e+06	0	1.77618e+06
C1_04300C_B	4.58408e+08	1.79166e+07	1.97879e+07	0	5.05625e+06	2.23439e+08	3.10263e+06	1.58174e+06	7.14427e+06	936060	1.55679e+07	3.66026e+06	4.33691e+06	6.68053e+06	2.63004e+06	4.09374e+06	6.10295e+07	1.55352e+07	1.11076e+07	0	1.09101e+07	1.56348e+06	1.22e+07	9.00423e+06	4.70769e+06	5.73145e+07		4.87288e+07	2.49415e+07	6.61118e+07	3.0681e+07	2.0916e+07	1.57585e+07
C4_01900C_A	61178660	5.00901e+06	8.90551e+06	0	0	1.66897e+07	0	0	1.29383e+06	0	3.06234e+06	769306	0	0	0	0	6.92752e+06	0	0	0	0	0	3.42753e+06	3.02001e+06	0	1.14736e+07		6.90803e+06	2.4579e+06	9.93117e+06	2.18237e+06	2.07101e+06	2.89873e+06
C6_00370C_B	4.22221e+08	4.6156e+08	3.85187e+08	3.17759e+07	9.32746e+07	2.50759e+08	9.06188e+07	9.31348e+06	5.21456e+07	0	1.39028e+08	2.72746e+07	1.25277e+08	8.14577e+07	8.16423e+07	4.01549e+07	3.39348e+08	3.86293e+08	5.80868e+08	3.35139e+08	3.54351e+08	1.82047e+08	1.31567e+08	8.6288e+07	6.0899e+07	6.87616e+07		2.50512e+08	1.20046e+08	2.1971e+08	6.67513e+07	2.99795e+08	2.05317e+08
C6_00370C_A	4.22221e+08	4.6156e+08	3.85187e+08	3.17759e+07	9.32746e+07	2.50759e+08	9.06188e+07	9.31348e+06	5.21456e+07	0	1.39028e+08	2.72746e+07	1.25277e+08	8.14577e+07	8.16423e+07	4.01549e+07	3.39348e+08	3.86293e+08	5.80868e+08	3.35139e+08	3.54351e+08	1.82047e+08	1.31567e+08	8.6288e+07	6.0899e+07	6.87616e+07		2.50512e+08	1.20046e+08	2.1971e+08	6.67513e+07	2.99795e+08	2.05317e+08
C4_01520C_B	1.65135e+08	1.69588e+07	1.5071e+07	0	5.96374e+06	7.20835e+07	6.33974e+06	0	0	0	7.54683e+06	5.19615e+06	0	4.74658e+06	0	0	2.40247e+07	0	0	1.70543e+07	0	0	7.26699e+06	5.04758e+06	9.54648e+06	1.89292e+07		1.93761e+07	9.92469e+06	2.63814e+07	1.09987e+07	8.16763e+06	8.20622e+06
C6_02010C_A	3.13888e+07	2.79565e+06	0	0	0	5.12336e+07	0	0	0	0	0	0	0	0	0	0	0	0	0	6.57557e+06	0	0	0	0	0	9.6732e+06		2.62957e+06	5.19095e+06	4.27305e+06	6.4042e+06	0	3.24975e+06
C5_00590W_B	5.28015e+08	4.80621e+07	5.57268e+07	7.54885e+06	1.72459e+07	4.52096e+08	9.47746e+06	2.86901e+06	2.22251e+07	0	6.73679e+07	3.57131e+07	5.65949e+06	1.56251e+07	3.92839e+06	2.10036e+07	7.72918e+07	1.80805e+07	1.54748e+07	5.78413e+07	1.39399e+07	6.0485e+06	3.11484e+07	1.75067e+07	1.401e+07	1.33831e+08		6.89591e+07	6.00976e+07	9.25578e+07	6.90127e+07	3.12011e+07	4.58335e+07
C5_02380W_B	3.4806e+07	0	9.98662e+06	4864319	1.58876e+07	2.87412e+07	2.13505e+07	4.90912e+06	4.94591e+06	0	4.09719e+07	1.33825e+07	2.16591e+07	2.07869e+07	1.87736e+07	1.22143e+07	2.12894e+07	2.45217e+06	3.49025e+06	0	5.05322e+06	1.60636e+06	3.29181e+07	3.36101e+07	3.37957e+07	3.50528e+07		1.89569e+07	1.35468e+07	1.90617e+07	1.25982e+07	1.87891e+07	1.50645e+07
C5_02380W_A	3.4806e+07	0	9.98662e+06	4864319	1.58876e+07	2.87412e+07	2.13505e+07	4.90912e+06	4.94591e+06	0	4.09719e+07	1.33825e+07	2.16591e+07	2.07869e+07	1.87736e+07	1.22143e+07	2.12894e+07	2.45217e+06	3.49025e+06	0	5.05322e+06	1.60636e+06	3.29181e+07	3.36101e+07	3.37957e+07	3.50528e+07		1.89569e+07	1.35468e+07	1.90617e+07	1.25982e+07	1.87891e+07	1.50645e+07
C1_03110W_A	2.33329e+08	2.01942e+07	8.63926e+06	0	0	1.31454e+08	1.65525e+06	0	0	0	1.13475e+07	5.3901e+06	0	4.47489e+06	0	2.7914e+06	2.2138e+07	0	0	2.81248e+07	0	0	9.49739e+06	7.05669e+06	4.03504e+06	2.39057e+07		2.39104e+07	1.56306e+07	3.43956e+07	1.80138e+07	7.13408e+06	1.18174e+07
C1_13700W_A	1.06015e+08	0	3.74793e+06	1.11555e+06	4.06708e+06	1.42613e+08	4.24613e+06	1.99766e+06	3.0709e+06	2.69844e+06	5.56726e+06	3.90564e+06	5.6569e+06	3.73866e+06	0	2.98669e+06	1.67981e+07	0	0	1.56167e+07	3.1181e+07	0	8.56727e+06	5.32154e+06	4.18701e+06	2.52433e+07		1.21428e+07	1.84989e+07	1.6038e+07	2.03904e+07	5.91048e+06	1.54725e+07
C2_05610C_A	2.97205e+08	4.8108e+07	3.11229e+07	0	0	295868019	8.78469e+06	0	4.68006e+06	0	9.6023e+06	5.4846e+06	0	0	0	3862121	3.72759e+07	0	0	2.00113e+07	0	0	2.5231e+07	9.41783e+06	9.58526e+06	4.75815e+07		3.62766e+07	2.94019e+07	4.99379e+07	3.81518e+07	1.44184e+07	1.54021e+07
CR_05390W_A	2.31752e+07	0	0	0	0	2.66757e+07	0	0	0	0	1.16077e+06	0	0	0	0	0	0	0	0	0	0	0	0	0	0	1.041e+07		1.872e+06	2.85274e+06	3.04199e+06	3.33446e+06	0	2.082e+06
C1_06460C_B	1.13353e+08	1.99552e+07	1.71293e+07	0	0	9.18587e+07	1.78326e+06	0	0	0	8.98545e+06	2.74979e+06	0	0	0	0	1.53154e+07	0	0	0	0	0	1.26547e+07	1.04571e+07	1.10075e+07	3.1007e+07		1.53987e+07	1.04671e+07	2.01507e+07	1.18261e+07	7.79553e+06	8.29281e+06
C4_01490W_B	3.95329e+07	9.90271e+07	1.53313e+08	1.65544e+07	1.45092e+08	7.22683e+07	1.73204e+07	2.20621e+06	2.09254e+07	0	2.98888e+07	2.67454e+07	1.93552e+07	6.9396e+07	9.58543e+06	1.87862e+07	2.26898e+07	5.72335e+07	6.96065e+07	2.46163e+07	7.51941e+07	3.84475e+07	2.72715e+07	4.4849e+07	2.85056e+07	4.16381e+07		4.57119e+07	4.42918e+07	4.86185e+07	4.38811e+07	4.10614e+07	4.4949e+07
CR_04090C_A	4.04301e+07	0	0	0	0	2.93079e+07	0	0	0	0	0	0	0	0	0	0	5.73259e+06	0	0	0	0	0	0	0	0	8.11273e+06		3.55097e+06	2.87851e+06	5.05376e+06	3.66348e+06	1.14652e+06	1.62255e+06
C3_01490W_B	1.84475e+08	2.83548e+07	1.51873e+07	0	2.18383e+06	1.28018e+08	3.38528e+06	0	3.6898e+06	0	7.99248e+06	2.21136e+06	0	0	0	1.63814e+06	2.83358e+07	1.73418e+06	3.41602e+06	0	1.60948e+06	0	1.36337e+07	9.00349e+06	6.08028e+06	2.59645e+07		2.27911e+07	1.31253e+07	3.03855e+07	1.67564e+07	1.064e+07	7.3155e+06
C3_07440W_A	7.86483e+07	6.46505e+06	4.91553e+06	0	0	6.7831e+07	0	0	3.76414e+06	0	7.13489e+06	0	0	3.81774e+06	0	0	0	0	0	0	0	0	4.6191e+06	3.48387e+06	0	2.14009e+07		8.119e+06	7.42565e+06	1.2616e+07	8.95609e+06	923820	4.97695e+06
CR_03720W_B	6.0449e+07	0	4.28495e+06	0	0	1.49326e+07	0	0	884064	0	2.57197e+06	0	0	0	0	0	0	0	0	0	0	0	2.53444e+06	477404	922548	2.35982e+07		5.5113e+06	3.00063e+06	8.52375e+06	1.86658e+06	691397	4.81512e+06
C1_13860C_B	1.3949e+08	0	0	0	0	1.95316e+07	0	0	0	0	3.06529e+06	0	0	0	0	1.00077e+06	1.51459e+07	2.1552e+06	0	18605859	0	0	1.34354e+06	1.08738e+06	0	2.96484e+06		1.24e+07	3.32234e+06	1.78194e+07	2.56654e+06	3.72892e+06	4.53162e+06
C2_06310C_A	88979239	6.34117e+06	0	0	0	6.26209e+07	3.52756e+06	0	0	0	0	0	0	0	0	0	2.22936e+07	0	0	0	0	0	0	0	0	1.13698e+07		9.31859e+06	5.69159e+06	1.2356e+07	7.82762e+06	4.45873e+06	2.27395e+06
CR_02860W_B	2.84874e+07	0	0	0	0	2.96855e+07	0	0	0	0	0	0	0	0	0	0	7.92511e+06	0	0	0	0	0	2.01273e+06	0	0	2.70227e+06		2.95579e+06	2.49137e+06	3.56092e+06	3.71069e+06	1.98757e+06	540453
C5_00310C_A	0	1.24091e+08	6.06278e+07	1.04202e+07	0	4.84339e+07	3.62903e+07	8.29303e+06	1.8665e+07	0	3.69184e+07	1.66257e+07	3.30531e+07	4.59397e+07	2.66589e+07	5.11409e+06	4.75961e+07	7.44903e+07	6.72213e+07	0	6.43574e+07	3.79123e+07	3.35141e+07	1.98819e+07	3.31241e+07	2.20242e+07		4.55578e+07	2.14617e+07	4.20381e+07	1.68533e+07	5.11892e+07	2.88352e+07
C4_07180W_A	2.12592e+08	2.25644e+07	2.63083e+07	0	1.38711e+07	54658881	4.17337e+06	3.21525e+06	8.62828e+06	0	2.31254e+07	1.42337e+07	1.9958e+07	3.79302e+07	8.00517e+06	1.29987e+07	4.64367e+07	4.22812e+07	2.04492e+07	4.72e+06	2.15633e+07	1.40264e+07	2.55609e+08	2.28791e+07	8.09637e+06	6.68482e+07		5.37098e+07	2.05342e+07	4.06694e+07	1.71135e+07	7.45745e+07	2.60074e+07
C1_14110C_A	3.29941e+08	1.29651e+07	1.51101e+07	0	4.61529e+06	2.95144e+08	6.89262e+06	1.45158e+06	5.52151e+06	0	9.00771e+06	1.1266e+07	2.59771e+06	7.50307e+06	0	4.47959e+06	5.78409e+07	0	5457116	4.26114e+07	5.29194e+06	3.45695e+06	1.25963e+07	5.97159e+06	8.47076e+06	3.74161e+07		3.5877e+07	3.22467e+07	4.77545e+07	4.05574e+07	1.6873e+07	1.89496e+07
C3_00720W_A	3.42831e+08	6.20935e+07	1.13709e+08	3.71046e+07	6.15231e+07	1.79966e+08	3.75674e+07	8.87051e+07	7.05785e+07	1.06187e+06	1.50138e+08	3.11767e+08	2.10428e+07	4.05433e+08	1.78939e+07	9.12401e+07	8.91905e+07	5.86018e+07	4.75113e+07	5.39231e+07	5.30042e+07	2.47559e+07	7.19132e+07	5.05448e+07	3.85452e+07	2.43972e+08		8.62781e+07	1.23308e+08	1.01982e+08	1.471e+08	6.11524e+07	8.524e+07
C6_00650C_A	2.03855e+08	1.81041e+07	2.0287e+07	2.94181e+06	6.89138e+06	1.45339e+08	6.1849e+06	0	3.98254e+06	0	1.64417e+07	0	0	4.03763e+06	0	2.34469e+06	3.83338e+07	0	0	3.33128e+07	0	0	1.30103e+07	1.14142e+07	6.44425e+06	3.91413e+07		2.51264e+07	1.88786e+07	3.36069e+07	2.01943e+07	1.15577e+07	1.67737e+07
C2_10030C_A	4.904e+09	3.00326e+09	2.72128e+09	2.49124e+08	1.08204e+09	3.65743e+09	7.29384e+08	6.35426e+07	1.90727e+08	0	1.43341e+09	3.42873e+08	1.86742e+09	8.92998e+08	7.56096e+08	4.64309e+08	4.99629e+09	3.25013e+09	3.5759e+09	3.16129e+09	1.38979e+09	1.10261e+09	2.26245e+08	1.92965e+08	3.03551e+08	1.45956e+08		2.15059e+09	9.80379e+08	1.9507e+09	8.4404e+08	2.47042e+09	1.19852e+09
C1_06450C_B	63876982	2.37748e+07	6.76491e+06	0	0	6.47206e+07	1.20717e+07	0	0	0	4.39102e+06	0	0	0	0	0	2.10454e+07	0	0	0	0	0	0	0	1.29344e+07	2.62626e+07		1.1143e+07	6.99871e+06	1.38599e+07	8.09007e+06	6.79594e+06	5.25252e+06
C3_07950C_A	6.28994e+07	0	0	0	0	7.39315e+07	0	0	1.91029e+06	0	0	2.77766e+06	0	0	0	0	1.37205e+07	0	0	9.75506e+06	0	0	3.44436e+06	0	0	9.44483e+06		6.30574e+06	7.37762e+06	8.10121e+06	9.58865e+06	3.43298e+06	3.83998e+06
C7_02680W_A	0	9.38042e+07	1.29462e+08	2.08692e+07	4.10073e+07	3.79965e+07	1.52142e+07	1.02236e+07	1.9636e+07	0	2.19955e+07	1.98729e+07	2.01045e+07	3.89067e+07	1.34097e+07	2.18079e+07	0	3.50386e+07	4.35791e+07	0	4.78175e+07	2.98124e+07	1.18983e+07	1.25384e+07	1.39352e+07	7.90596e+06		3.21598e+07	2.22122e+07	3.92033e+07	2.38355e+07	2.08902e+07	1.96149e+07
C1_03030W_A	4.48131e+07	0	0	0	0	5.63652e+07	0	0	869609	0	1.31544e+07	1.24834e+06	0	0	0	0	3.2762e+07	0	0	1.07242e+07	0	0	3.92505e+06	5.00041e+06	2.43183e+06	1.55092e+07		7.53507e+06	6.83441e+06	7.35463e+06	7.20169e+06	7.82377e+06	6.24675e+06
CR_04510W_A	8.27013e+07	5.97075e+06	2.51859e+06	0	0	4.59249e+07	0	0	0	0	0	0	0	2.0104e+06	0	0	1.25885e+07	0	0	0	0	0	1.26992e+06	1.73843e+06	0	9.38972e+06		8.0807e+06	4.54334e+06	1.13988e+07	5.99191e+06	2.77168e+06	2.22563e+06
C2_03100W_A	3.33492e+08	1.81528e+07	2.25746e+07	0	0	1.73303e+08	6.13003e+06	1.60467e+06	6.00493e+06	0	1.14391e+07	3.76226e+06	2.37217e+06	6.29519e+06	2.76585e+06	1.74066e+06	5.94412e+07	9.38343e+06	9.06904e+06	4.32951e+07	7.20306e+06	0	1.18062e+07	6.4729e+06	5.20567e+06	5.31413e+07		3.82952e+07	2.28322e+07	5.03664e+07	2.33382e+07	1.89811e+07	2.20225e+07
CR_04810W_A	1.05926e+08	3.91742e+06	13788321	0	0	1.17292e+08	0	0	1.99399e+06	0	4.76499e+06	3.9719e+06	0	6.1506e+06	0	3.6372e+06	9.53585e+06	0	0	1.16161e+07	0	0	7.09475e+06	4.88266e+06	0	2.59261e+07		1.13093e+07	1.33443e+07	1.62988e+07	1.63814e+07	3.32612e+06	8.48497e+06
C6_02070C_B	6.17768e+07	6.5074e+06	1.5883e+07	0	0	5.03012e+07	6.39283e+06	0	2.03702e+06	0	5.43048e+06	0	0	0	0	0	1.39694e+07	0	0	0	0	0	7.72263e+06	2.1127e+06	9.38267e+06	1.40847e+07		9.93093e+06	5.11528e+06	1.22534e+07	6.28765e+06	6.21494e+06	3.23949e+06
C1_08030W_B	0	0	0	0	0	0	0	0	0	0	0	0	0	0	0	0	0	0	0	0	0	0	0	0	0	3.47178e+06		0	267060	0	0	0	694357
C5_01540W_A	2.13705e+08	2.19531e+07	3.35262e+06	0	0	2.40415e+08	6700981	0	0	0	0	1.16248e+07	0	1.8194e+07	0	0	9.57833e+06	0	1.267e+07	1.94292e+07	1.03772e+07	0	25681008	0	9.53923e+06	0		2.33215e+07	2.308e+07	3.07139e+07	3.37793e+07	1.14937e+07	5.96129e+06
C1_00220W_A	4.28202e+09	6.23048e+08	5.22884e+08	2.16206e+08	9.61418e+08	1.58327e+10	1.35532e+08	1.20294e+08	1.73177e+08	0	4.96018e+08	3.05612e+08	3.53671e+08	1.75732e+09	3.55229e+08	7.56466e+08	6.45448e+09	5.49034e+09	6.29562e+09	7.00515e+09	4.79165e+09	3.32486e+09	2.29806e+08	1.6784e+08	2.33443e+08	2.04554e+08		1.97271e+09	2.72646e+09	8.67697e+08	2.49375e+09	3.74074e+09	3.09881e+09
C1_04240C_A	1.17577e+08	0	2.73691e+07	0	0	9.241e+07	7.18176e+06	0	3.17615e+06	0	1.98906e+07	5.04358e+06	1.8387e+06	2.32347e+06	0	2.09398e+06	2.74532e+07	0	0	2.92151e+07	0	3.71359e+06	1.27899e+07	9.17018e+06	7.99524e+06	1.48516e+07		1.73286e+07	1.2217e+07	2.21291e+07	1.27339e+07	9.64769e+06	1.13901e+07
C1_04610W_B	1.74449e+08	6.34618e+06	11366729	0	0	6.86208e+07	1.76606e+06	792494	0	0	6.21463e+06	3.21598e+06	0	4.70082e+06	0	0	1.51148e+07	7.26802e+06	0	1.21459e+07	0	0	5.77825e+06	2.29528e+06	1.97527e+06	3.30083e+07		1.77137e+07	9.59843e+06	2.50178e+07	9.66627e+06	6.02727e+06	9.48989e+06
C6_02240C_A	6.53099e+07	0	0	0	0	4.30233e+07	2.28485e+06	0	0	0	3.49946e+06	1.61834e+06	0	0	0	0	0	0	0	0	0	0	3.75255e+06	0	2.51037e+06	7.7289e+06		5.95055e+06	4.0285e+06	8.88678e+06	5.58021e+06	1.25258e+06	1.54578e+06
C7_00990W_B	6.81008e+07	0	6.73223e+06	0	0	1.66213e+08	0	0	0	0	0	0	0	0	0	0	11606382	0	0	1.05456e+07	0	0	0	0	0	1.51509e+07		6.64918e+06	1.47623e+07	9.35412e+06	2.07766e+07	2.32128e+06	5.13931e+06
C7_02030W_B	1.67966e+08	6.4929e+06	2.79211e+07	3.13303e+06	6.65166e+06	1.10134e+08	1.43104e+06	0	2.88631e+06	0	6.03757e+06	3.90815e+06	1.49367e+06	3.50847e+06	0	4.49658e+06	2.45712e+07	4.94103e+06	7.31596e+06	1.55996e+07	5.2098e+06	0	3.5819e+06	3.57704e+06	1.84536e+06	3.88685e+07		1.97295e+07	1.50067e+07	2.67786e+07	1.6479e+07	8.45108e+06	1.2651e+07
C1_04100C_A	1.05236e+08	1.13234e+07	6.24338e+06	0	0	1.17826e+08	0	0	2.3623e+06	0	7.62478e+06	775124	0	0	0	0	1.65222e+07	0	0	0	0	0	9.08139e+06	4091255	0	4.20531e+07		1.21841e+07	1.26727e+07	1.65987e+07	1.48251e+07	5.12072e+06	9.22887e+06
C1_04890W_A	1.219e+07	0	0	0	0	2.51445e+07	0	0	0	0	0	0	0	938936	0	0	0	0	0	0	0	0	841072	0	0	6.20087e+06		1.00239e+06	2.48341e+06	1.52375e+06	3.26043e+06	168214	1.24017e+06
C1_13940W_A	1.82698e+08	1.57812e+08	1.40354e+08	3.68966e+07	9.62174e+07	3.13726e+08	3.28811e+07	2.02958e+06	3.19957e+07	0	1.34854e+08	4.35769e+07	1.5065e+08	9.376e+07	1.11555e+08	6.08672e+07	4.09613e+08	3.11171e+08	3.19755e+08	2.45239e+08	7.79424e+07	8.03002e+07	4.85958e+07	2.69582e+07	4.62578e+07	2.35133e+07		1.59861e+08	8.46944e+07	1.1785e+08	8.08843e+07	2.27078e+08	9.07906e+07
C5_05390C_A	4.88983e+09	3117174115	2.88721e+09	1.05753e+09	2.83274e+09	6.03646e+09	1.18457e+09	1.81453e+08	1.01076e+09	0	1.91152e+09	1.20197e+09	1.49738e+09	1.9106e+09	1.5008e+09	2.33421e+09	4.36181e+09	3.40788e+09	3.12505e+09	8.45669e+09	5.17874e+09	4.23638e+09	8.12635e+08	9.70076e+08	1.297e+09	1.08286e+09		2.38489e+09	2.72921e+09	2.2499e+09	1.94437e+09	2.60087e+09	3.98495e+09
C3_02470C_A	1.6837e+08	9.80539e+06	1.41585e+07	0	0	8.64431e+07	0	0	2.61546e+06	0	3.76105e+06	1.81267e+06	0	1.64498e+06	0	0	2.89959e+07	0	0	1.45671e+07	0	0	5.23608e+06	2.80205e+06	4.51448e+06	2.73214e+07		1.82659e+07	1.03532e+07	2.48388e+07	1.12376e+07	7.74929e+06	8.9381e+06
C5_04130C_A	6.43914e+10	6.97055e+10	7.56621e+10	9.5563e+09	2.62044e+10	4.10387e+10	2.07852e+10	4.74647e+08	1.67528e+10	1.88741e+07	1.87732e+10	4.17149e+09	1.81732e+10	6.63182e+09	4.10769e+10	2.37577e+10	5.71394e+10	5.02868e+10	5.98012e+10	1.72282e+10	5.85143e+10	3.48643e+10	3.2955e+10	2.12362e+10	2.0182e+10	1.21326e+10		4.19758e+10	1.96792e+10	4.06651e+10	1.39818e+10	4.40729e+10	2.87951e+10
C1_12390C_A	2.10318e+08	27368933	5.60204e+06	0	0	1.12191e+08	4.91571e+06	0	901010	0	9.5872e+06	1.16587e+07	0	2.40656e+07	0	2.63827e+06	23382654	0	0	1.8441e+07	0	0	1.69449e+07	1.05964e+07	1.03303e+07	6.02023e+07		2.37962e+07	1.84456e+07	3.23367e+07	1.88192e+07	1.01316e+07	1.78479e+07
C1_12390C_B	192743232	27368933	5.60204e+06	0	0	9.83649e+07	9.06278e+06	0	0	0	1.63719e+07	1.20166e+07	0	2.81926e+07	0	0	23382654	0	0	1.8441e+07	0	0	0	1.20311e+07	1.5701e+07	6.92764e+07		2.23256e+07	1.83325e+07	3.13936e+07	1.73218e+07	7.81674e+06	1.99497e+07
C4_02410C_A	0	0	0	0	0	0	0	0	0	0	0	0	0	0	0	0	0	0	0	0	0	0	4.36325e+06	2.27088e+06	0	5.60516e+06		335634	605849	0	0	872650	1.57521e+06
C7_00710W_B	0	0	0	0	0	0	0	0	0	0	3.686e+06	0	0	0	0	0	0	0	0	0	0	0	1.14393e+06	0	0	3.2463e+06		371533	249715	460751	0	228786	649259
C4_04480C_A	5.36475e+07	1.46666e+07	8.51388e+06	0	0	5.97897e+07	5.28123e+06	0	6.59985e+06	0	4.44347e+06	0	0	0	3.64685e+06	4.85635e+06	1.32796e+07	4.85798e+06	0	0	8.17904e+06	0	0	0	4.91138e+06	1.87754e+07		9.2191e+06	7.04619e+06	1.20999e+07	8.08076e+06	4.60979e+06	5.39089e+06
C1_06580W_B	1.71446e+08	1.72154e+07	1.0881e+07	0	2.65042e+06	1.0497e+08	5.09816e+06	830127	4.70256e+06	0	1.97679e+07	5.5246e+06	0	8.13075e+06	0	3.64119e+06	3.76616e+07	0	0	1.17586e+07	0	0	1.4605e+07	8.62789e+06	5.87218e+06	2.55259e+07		2.20962e+07	1.32046e+07	2.86389e+07	1.57184e+07	1.16278e+07	9.18249e+06
C5_00370W_A	28625513	0	0	0	0	2.38511e+07	0	0	0	0	4.27583e+06	0	0	0	0	0	0	0	0	0	0	0	2.04901e+06	0	0	7.20346e+06		2.68849e+06	2.38881e+06	4.11267e+06	2.98139e+06	409801	1.44069e+06
C7_02910W_B	5.31581e+06	2.68125e+06	3.94889e+06	3.50965e+06	3.20598e+06	0	1.49616e+06	2.74158e+06	3.65747e+06	0	1.02118e+07	1.98832e+07	2.34948e+06	3.51463e+07	3.41076e+06	9.37211e+06	0	0	894469	0	1.45039e+06	0	4.13479e+06	5.44562e+06	6.93673e+06	1.88111e+07		3.46443e+06	7.65892e+06	4.13395e+06	9.23236e+06	2.3932e+06	5.14142e+06
CR_05670C_B	4.35145e+07	1.05628e+08	9.58156e+07	0	2.04739e+07	48181570	3.94332e+07	0	1.23138e+07	0	4.62438e+07	4.58387e+06	3.39768e+07	9.96773e+06	1.95106e+07	1.06405e+07	3.43242e+07	1.00431e+08	9.89481e+07	5.89902e+07	4.45155e+07	3.41093e+07	3.97014e+07	2.51065e+07	2.0455e+07	2.56314e+07		5.30997e+07	2.17077e+07	4.95546e+07	1.17309e+07	5.87719e+07	3.76706e+07
C2_02380W_A	0	1.90757e+07	3.8273e+07	4.66669e+06	1.76489e+07	1.40706e+07	4.76478e+06	0	8.03897e+06	122715	1.22069e+07	2.54513e+06	6.59036e+06	9.46995e+06	2.39757e+06	7.31466e+06	3.95777e+06	2.51018e+07	2.25e+07	0	1.83649e+07	9.56295e+06	7.49289e+06	1.03142e+07	8.59594e+06	9.538e+06		1.22304e+07	7.97066e+06	1.14184e+07	6.97983e+06	1.35297e+07	9.556e+06
C5_04270C_B	1.14185e+08	1.71929e+07	1.84523e+07	0	0	7.99448e+07	0	0	0	0	0	0	0	3.09841e+06	0	0	9.09667e+06	6.9189e+06	7.69686e+06	9.7469e+06	8.26547e+06	2.15506e+06	0	0	0	1.55425e+07		1.33494e+07	9.13486e+06	1.87288e+07	1.03804e+07	4.74248e+06	7.142e+06
C1_03220C_B	0	0	0	0	0	1.95467e+07	1.49013e+06	1.39012e+06	1.08422e+06	762996	2092489	1.16692e+06	0	0	1.02129e+06	1.0614e+06	0	0	0	0	0	0	2.39647e+06	2.24204e+06	2.40166e+06	6.35559e+06		806635	2.50198e+06	711016	2.99102e+06	959625	1.71953e+06
C1_03190C_A	5.66413e+09	3.31957e+09	3.19763e+09	1.05163e+09	2.53398e+09	7.98297e+09	1.49929e+09	2.2453e+08	1.05123e+09	7.04259e+07	2.6e+09	7.14224e+08	1.72411e+09	5.91381e+08	2.14416e+09	1.45785e+09	3.67763e+09	2.83464e+09	3.21003e+09	3.55736e+09	2.49254e+09	2.04355e+09	1.55907e+09	1.07613e+09	2.62883e+08	2.39958e+08		2.5188e+09	1.84896e+09	2.65002e+09	1.82837e+09	2.30885e+09	1.88191e+09
CR_04080C_A	0	2.33098e+07	3.17277e+07	1.10672e+06	9.41987e+06	9.88642e+06	4.55833e+06	2.46383e+06	4.98489e+06	0	6.62793e+06	5.43593e+06	3.79306e+06	1.15777e+07	2.11928e+06	4.95963e+06	4.27905e+06	8.2304e+06	7.88029e+06	0	9.88121e+06	5.37774e+06	3.81295e+06	6.00165e+06	5.59945e+06	8.40443e+06		8.22486e+06	5.73193e+06	9.64012e+06	5.60627e+06	5.96043e+06	5.933e+06
C1_11330C_A	0	0	0	0	0	0	0	0	0	0	0	0	0	0	0	0	0	1.00765e+07	0	0	1.38526e+07	0	0	0	0	0		775115	1.06558e+06	0	0	2.0153e+06	2.77052e+06
C4_00570C_A	0	0	2.00839e+07	0	7.99209e+06	0	3.33955e+06	0	7.67327e+06	0	9.49843e+06	3.20579e+06	3.83842e+06	6.97788e+06	2.54601e+06	3.36244e+06	0	9.5873e+06	3.83865e+06	0	6.90553e+06	0	3.9028e+06	7.42649e+06	5.72713e+06	7.86949e+06		5.38734e+06	3.36459e+06	5.87245e+06	2.69227e+06	4.61117e+06	4.4403e+06
C3_05220W_A	1.06416e+07	7.87306e+06	1.64186e+07	1.43386e+06	5.60101e+06	1.2496e+07	5.78911e+06	8.97036e+06	2.1852e+07	0	1.36043e+07	2.85969e+07	4.11632e+06	2.56839e+07	4.32274e+06	1.05141e+07	8.49847e+06	6.32141e+06	6028037	6.96076e+06	8.54885e+06	3.10182e+06	8.9747e+06	9.11928e+06	1.743e+07	2.7395e+07		1.01439e+07	1.14171e+07	1.05772e+07	1.1662e+07	9.45051e+06	1.10251e+07
C1_00160C_B	5.81788e+07	1.80378e+08	2.07624e+08	7.58171e+06	6.47082e+07	1.9993e+08	2.34601e+07	2.05327e+07	7.20246e+07	0	6.16415e+07	4.41085e+07	8.74875e+07	1.51141e+08	1.47961e+07	3.66655e+07	2.71937e+07	2.35319e+08	2.245e+08	4.22706e+07	1.21452e+08	7.16508e+07	2.52203e+07	7.58149e+07	1.01209e+08	7.74681e+07		1.01464e+08	7.02557e+07	8.81988e+07	6.55835e+07	1.22688e+08	7.77312e+07
C1_04680W_A	3.0307e+07	0	0	0	0	3.83168e+07	0	0	0	0	4.00583e+06	0	0	0	0	0	0	0	0	2.39354e+06	0	0	1.40085e+06	0	0	9.0527e+06		2.74721e+06	3.82792e+06	4.2891e+06	4.78959e+06	280170	2.28925e+06
C1_13480W_A	4.58408e+08	1.79166e+07	1.97879e+07	0	5.05625e+06	2.31686e+08	2.50624e+06	984662	7.14427e+06	0	1.55679e+07	4.86801e+06	4.33691e+06	6.68053e+06	2.63004e+06	4.09374e+06	6.10295e+07	1.66304e+07	1.11076e+07	0	1.09101e+07	1.56348e+06	1.35489e+07	9.00423e+06	5.38084e+06	5.73145e+07		4.89227e+07	2.55509e+07	6.60373e+07	3.16711e+07	2.15394e+07	1.57585e+07
C2_01590W_B	5.78707e+06	0	0	0	0	1.2655e+07	0	0	0	0	734491	0	0	0	0	0	6.34688e+06	0	0	0	0	0	0	0	0	0		989880	973463	815195	1.58188e+06	1.26938e+06	0
C1_00590W_B	1.65696e+07	0	0	0	0	1.86193e+07	0	0	0	0	0	0	0	631921	0	0	0	0	0	0	0	0	0	0	0	6.44685e+06		1.27458e+06	1.97678e+06	2.0712e+06	2.4064e+06	0	1.28937e+06
C2_03270W_A	2.23438e+08	0	0	0	0	6.32269e+07	0	0	0	0	6.56751e+06	0	0	0	0	0	1.45829e+07	0	0	0	0	0	0	0	0	3.27889e+06		1.88145e+07	5.11583e+06	2.87507e+07	7.90337e+06	2.91659e+06	655778
C1_01640W_B	2.75703e+08	2.28041e+07	1.26716e+07	0	3.10205e+06	2.07682e+08	6.38847e+06	0	3.27888e+06	0	1.26966e+07	4.87092e+06	0	3.08579e+06	0	4.06632e+06	3.69636e+07	3.09396e+06	2.1848e+06	4.8535e+07	0	0	1.42106e+07	8.49452e+06	7.71841e+06	4.02343e+07		3.05934e+07	2.46209e+07	4.16928e+07	2.78509e+07	1.28343e+07	1.94528e+07
C4_04080C_A	6.05986e+07	1.23303e+08	9.75093e+07	1.41662e+08	2.19206e+09	6.25257e+08	1.74383e+07	1.42849e+08	7.53569e+08	4.93097e+06	7.39427e+07	2.0623e+08	1.08714e+08	3.47389e+09	6.61487e+07	7.26505e+08	6.86703e+08	5.3431e+08	4.38528e+08	1.20952e+09	2.61557e+09	6.89787e+09	4.92569e+07	9.73539e+07	1.05807e+08	2.0214e+09		2.39679e+08	1.56578e+09	1.62653e+08	9.39173e+08	3.62921e+08	2.56834e+09
C4_04080C_B	6.05986e+07	1.23303e+08	9.75093e+07	1.41662e+08	2.19206e+09	6.25257e+08	1.74383e+07	1.42849e+08	7.53569e+08	4.93097e+06	7.39427e+07	2.1102e+08	1.08714e+08	3.47389e+09	6.61487e+07	7.26505e+08	6.86703e+08	5.3431e+08	4.38528e+08	1.20952e+09	2.61557e+09	6.89787e+09	4.92569e+07	9.73539e+07	1.05807e+08	2.053e+09		2.39679e+08	1.56858e+09	1.62653e+08	9.39772e+08	3.62921e+08	2.57466e+09
C6_00870C_A	6.2664e+07	0	0	0	0	2.43953e+07	0	0	0	0	0	0	0	0	0	0	1.01251e+07	0	0	0	0	0	3.19222e+06	0	0	1.17596e+07		5.84472e+06	2.78115e+06	7.833e+06	3.04941e+06	2.66347e+06	2.35193e+06
CR_03030C_B	1.88961e+08	3.05669e+07	0	0	0	1.93763e+08	1.45014e+07	0	0	0	1.3651e+07	9.64588e+06	2.37928e+06	7.54661e+06	2.62234e+06	3.39203e+06	6.19656e+07	5.9021e+06	1.35177e+07	7.31487e+07	3.5733e+06	4406811	3.2341e+07	1.53031e+07	2.7644e+07	4.97645e+07		3.03117e+07	2.77342e+07	3.15853e+07	2.67935e+07	2.82741e+07	2.92393e+07
C6_01700W_A	1.30888e+08	2.37748e+07	1.92393e+07	0	3.04247e+06	1.37385e+08	3.1678e+06	0	0	0	0	4.33924e+06	2.05902e+06	3.3806e+06	857240	4.13471e+06	22710909	0	7.42647e+06	0	3.75566e+06	0	1.51914e+07	1.01216e+07	3.8829e+06	2.02282e+07		1.76306e+07	1.43375e+07	2.24983e+07	1.90352e+07	9.84234e+06	6.8211e+06
C6_01610W_B	1.99679e+07	7.99461e+06	3514616	0	0	1.55262e+07	3.76114e+06	0	2.77342e+06	0	3.85971e+06	0	1.90317e+06	0	867196	0	1.04501e+07	0	0	0	0	0	1.70561e+06	0	1.93037e+06	3.38863e+06		4.51752e+06	1.45499e+06	5.58022e+06	1.94078e+06	2.81721e+06	677726
C5_03280W_B	5.904e+07	6.12668e+06	4.23038e+06	0	0	6.22643e+07	0	0	0	0	5.21846e+06	0	0	0	0	4.09553e+06	0	0	0	0	0	0	0	3.75643e+06	0	2.02642e+07		5.73966e+06	6.95234e+06	9.32694e+06	8.29498e+06	0	4.80412e+06
C5_03280W_A	5.92498e+07	6.12668e+06	4.23038e+06	0	0	6.22643e+07	0	0	0	0	4.24852e+06	0	0	0	0	4.09553e+06	0	0	0	0	0	0	0	3.75643e+06	0	2.02642e+07		5.68119e+06	6.95234e+06	9.23193e+06	8.29498e+06	0	4.80412e+06
C3_00090W_A	6.74546e+07	3.86162e+07	3.047e+07	0	3.82414e+06	1.65336e+08	5.14251e+06	0	4.57538e+06	0	1.51752e+07	3.54751e+06	0	1.59419e+06	885930	3.04025e+06	3.41855e+07	3.57267e+06	5.77072e+06	2.78595e+07	3.57862e+06	1.74207e+06	1.89153e+07	1.13256e+07	6.93672e+06	2.238e+07		1.78231e+07	1.87868e+07	2.029e+07	2.21678e+07	1.38762e+07	1.33772e+07
C1_02460W_B	3.0092e+07	1.96075e+07	1.55298e+07	0	7.01949e+06	1.1006e+08	1.75884e+07	0	3.59913e+06	0	9.16746e+06	6.56034e+06	4.8911e+06	4.66572e+06	7.0422e+06	2.68454e+06	3.79781e+07	5.36896e+06	1.13747e+07	1.66071e+07	8.98132e+06	5.41856e+06	1.28542e+07	4.60918e+06	1.23305e+07	2.6781e+07		1.44172e+07	1.48759e+07	1.34397e+07	1.63738e+07	1.59813e+07	1.24794e+07
C1_01370C_B	0	3.81977e+07	2.44992e+07	0	0	0	4.15682e+06	0	4.42428e+06	0	1.34245e+07	757367	0	0	0	1.73444e+06	0	0	0	0	1.57611e+07	3.00866e+06	1.12574e+07	9.16732e+06	6.40745e+06	1.17852e+07		7.87441e+06	3.24724e+06	1.05878e+07	311476	3.53297e+06	7.94447e+06
C1_12030W_B	1.66708e+07	0	0	1.53464e+06	8.67345e+06	4.13742e+07	0	0	237494	0	0	0	0	2.06805e+06	0	3.3673e+06	3471304	0	0	0	0	0	0	0	0	5.70351e+06		1.56766e+06	4.8247e+06	2.11353e+06	7.1272e+06	694261	1.1407e+06
C4_01270W_A	1.55467e+08	3.19458e+07	3.31385e+07	0	1.12443e+07	1.63919e+08	4.66256e+06	3.00104e+06	8.147e+06	0	7.58815e+06	8.49641e+06	1.46254e+06	3.87655e+06	1.34661e+06	1.12227e+07	2.006e+07	0	3.49701e+06	1.76035e+07	0	0	8.97504e+06	8.48688e+06	6.25649e+06	2.097e+07		2.17344e+07	1.91401e+07	3.04698e+07	2.522e+07	7.75772e+06	9.41208e+06
C5_02890W_A	3.61284e+07	1.99622e+07	2.13429e+07	0	0	3.98771e+07	2.92072e+06	0	3.97023e+06	0	6.40838e+06	1.37405e+06	0	1.69078e+06	0	1.27671e+06	1.28491e+07	2.95372e+06	4.22783e+06	0	3.30163e+06	0	6.89242e+06	6.30527e+06	2.6197e+06	1.91568e+07		9.25197e+06	5.61402e+06	1.13416e+07	5.52732e+06	5.90856e+06	5.75274e+06
C1_09030C_A	1.76273e+07	1.17739e+07	0	0	0	3.18074e+07	0	0	0	0	2.7024e+06	1.36157e+06	0	0	0	0	1.56213e+07	0	0	0	0	0	3.89691e+06	4.02469e+06	0	6.53536e+06		3.97091e+06	3.36377e+06	4.01295e+06	4.14612e+06	3.90364e+06	2.11201e+06
C4_00330C_A	0	0	0	0	0	0	0	0	0	0	0	0	0	0	0	0	0	0	0	0	0	0	3562996	0	0	3.91451e+06		274077	301116	0	0	712599	782901
C1_04290C_A	6.97825e+07	0	0	0	0	4.60449e+07	0	0	0	0	0	0	0	0	0	0	1.55411e+07	0	0	6.13212e+06	0	0	0	0	0	1.52564e+07		6.56335e+06	5.18719e+06	8.72281e+06	5.75562e+06	3.10822e+06	4.27771e+06
C1_01690C_A	1.70662e+07	0	0	0	0	0	0	0	0	0	0	0	0	0	0	0	0	0	0	0	0	0	1.74537e+06	0	0	5.73368e+06		1.44704e+06	441052	2.13327e+06	0	349074	1.14674e+06
C5_03540C_A	6.94573e+07	2.614e+07	1.38354e+07	0	0	9.98369e+07	3.93435e+06	0	0	0	6.29413e+06	2.47179e+06	0	0	0	0	1.5464e+07	0	2.14633e+06	1.60828e+07	0	0	1.27976e+07	9.47082e+06	6.15477e+06	1.64973e+07		1.20172e+07	1.11046e+07	1.49576e+07	1.27886e+07	7.31254e+06	8.41019e+06
C1_03020C_B	0	1.5072e+07	2.40269e+07	0	0	1.31057e+08	4.98799e+06	0	2.74888e+06	0	3.86271e+06	6.53616e+06	0	3.06249e+06	0	3.27596e+06	1.4539e+07	0	0	0	0	0	6.24948e+06	1.15818e+07	1.13372e+07	1.22151e+07		6.3711e+06	1.29022e+07	6.33731e+06	1.79914e+07	6.42515e+06	4.75939e+06
C2_08810C_A	5.84468e+07	6.97668e+06	3.93363e+06	0	0	1.37354e+07	0	0	0	0	1.71904e+06	0	0	0	0	0	4.15749e+06	0	0	0	0	0	0	1.46751e+06	0	1.42964e+07		5.7872e+06	2.26918e+06	8.88452e+06	1.71693e+06	831499	3.15278e+06
C2_04770W_A	1.17029e+07	6.26033e+07	6.97021e+07	0	9.60569e+06	1.35072e+07	6.45765e+06	0	6.61992e+06	0	6.91949e+06	1.91394e+06	8.84719e+06	5.62534e+06	5.59235e+06	8.1558e+06	6.13472e+06	2.51145e+07	4.14156e+07	0	2.56551e+07	1.46372e+07	1.16121e+07	5.47919e+06	8.68177e+06	1.05937e+07		2.08772e+07	7.32102e+06	2.23056e+07	4.851e+06	1.85917e+07	1.1273e+07
C3_01730C_A	2.3097e+09	1.86927e+09	1.8106e+09	2.84337e+08	1.57671e+09	5.81138e+09	6.38727e+08	5.10384e+07	2.60721e+08	0	7.01594e+08	4.19802e+08	5.5431e+08	1.34206e+09	8.71053e+08	1.41952e+09	1.83025e+09	2.41063e+09	2.32796e+09	2.78072e+09	2.71908e+09	2.38886e+09	4.57382e+08	5.2323e+08	3.59088e+08	5.39059e+08		1.26164e+09	1.52737e+09	1.127e+09	1.36311e+09	1.47706e+09	1.79019e+09
C1_05720W_A	1.96008e+08	1.80313e+07	1.36797e+07	1.0348e+06	3.59639e+06	1.3048e+08	2.39019e+06	0	3.35772e+06	0	7.83932e+06	2.22727e+06	1.00749e+06	0	0	3.04983e+06	2.22934e+07	0	2.99997e+06	1.93305e+07	0	0	9.94474e+06	6.64456e+06	2.44805e+06	2.24869e+07		2.15385e+07	1.45269e+07	3.02892e+07	1.75485e+07	7.53723e+06	9.69238e+06
C5_04750C_A	8.80731e+06	0	3.30552e+06	0	4.95272e+06	1.57013e+07	1.47597e+06	0	1.30686e+06	0	1.24007e+07	3.47991e+06	3.19762e+06	6.75633e+06	1.209e+06	2.82524e+06	0	0	0	0	0	0	0	2.15275e+06	2.06211e+06	8.77817e+06		2.59732e+06	3.43434e+06	3.96288e+06	4.21443e+06	412421	2.18618e+06
C2_03960W_A	0	3.38529e+06	0	0	0	0	0	0	0	0	3.26157e+06	0	0	0	0	0	0	0	0	0	0	0	0	0	2.34003e+06	0		691299	0	830857	0	468005	0
C5_03070W_A	1.55954e+08	2.81882e+07	1.22893e+07	1.89516e+06	6.28415e+06	1.50088e+08	6.14936e+06	640944	5.71367e+06	0	8.01658e+06	6.96774e+06	1.5738e+06	5.83202e+06	0	7.63527e+06	1.70031e+07	2.63328e+06	4.41349e+06	14530697	4.46668e+06	1.53257e+06	1.04679e+07	7.60811e+06	4.80439e+06	1.69921e+07		1.97851e+07	1.72672e+07	2.72356e+07	2.24179e+07	7.86444e+06	9.02604e+06
C1_01490W_A	8.6079e+06	2.17066e+06	7.14953e+06	0	0	1.27056e+07	0	0	0	0	0	0	0	0	0	0	0	2.04727e+06	0	0	0	0	0	0	0	0		1.53657e+06	977357	2.24101e+06	1.58821e+06	409453	0
C2_08870C_B	5.44528e+09	2.1196e+09	1.21608e+09	473384964	2.85971e+09	7.29233e+09	1.07306e+09	4.17919e+07	1.14508e+09	0	3.3997e+09	8.68948e+08	2.05205e+09	2.33597e+09	2.79982e+09	1.99905e+09	1.05347e+10	8.51881e+09	5.847e+09	1.44963e+09	5.26299e+09	6.0136e+09	9.7191e+08	6.75816e+08	6.35678e+08	8.72856e+08		3.51991e+09	2.31893e+09	2.40633e+09	1.9839e+09	5.30163e+09	2.85498e+09
C3_06010W_A	1.2652e+08	5.25873e+06	3.27845e+06	0	0	7.17688e+07	1.95947e+06	0	3.25827e+06	0	7.80767e+06	2.41866e+06	0	3.36483e+06	0	3.43192e+06	1.41141e+07	0	0	8.56058e+06	0	0	6.3804e+06	3.22562e+06	2.20218e+06	2.51926e+07		1.31369e+07	9.07408e+06	1.85103e+07	1.0123e+07	4.53933e+06	7.39576e+06
C4_04700W_A	2.31307e+07	0	0	0	2433463	3.24572e+07	0	0	1.47266e+06	0	1.62936e+06	1.36098e+06	0	0	0	3.52025e+06	0	0	0	0	0	0	1.81978e+06	885100	0	7.71753e+06		2.15788e+06	3.72111e+06	3.27909e+06	4.97148e+06	363955	1.72053e+06
C1_00390W_B	0	2.36733e+06	3.20828e+06	0	973589	0	542982	0	5.87528e+06	0	9.74115e+06	1.28475e+07	3.06245e+06	3.31401e+07	1.82096e+06	6.49506e+06	0	0	894469	0	1.45039e+06	0	3.20975e+06	5.06201e+06	1.00093e+07	1.91979e+07		3.13322e+06	6.08974e+06	3.3273e+06	6.68203e+06	2.8227e+06	5.14206e+06
C4_02900C_A	7.68871e+09	9.67988e+09	8.29044e+09	2.01624e+09	6.84177e+09	1.50316e+10	1.25352e+09	9.65169e+07	1.40541e+09	2.5475e+06	3.7383e+09	1831915432	1.30691e+09	3.63912e+09	4.56116e+09	4.74814e+09	9.56172e+09	7.84732e+09	8.07622e+09	1.23025e+10	9.92177e+09	1.00405e+10	2.96746e+09	2.9624e+09	1.40811e+09	2.23617e+09		5.21424e+09	5.51317e+09	4.74054e+09	4.27598e+09	5.97216e+09	7.49267e+09
C2_04600C_B	0	0	5.67958e+06	0	0	0	5.46045e+06	0	0	0	0	0	0	0	0	0	0	0	0	0	0	0	1.40629e+07	1.08146e+07	8.94696e+06	2.21173e+07		2.62692e+06	2.53323e+06	1.3925e+06	0	4.60198e+06	6.58639e+06
C6_01720C_A	3.49898e+07	2.48001e+07	3.72086e+07	2.51532e+06	1.12377e+07	0	3.94588e+06	7.7888e+06	2.3063e+07	0	2.28435e+07	4.45016e+07	8.50604e+06	6.32029e+07	8.69851e+06	2.77723e+07	1.76721e+07	1.68655e+07	0	1.40668e+07	2.02161e+06	0	8.47611e+06	1.13943e+07	1.06927e+07	3.63432e+07		1.67509e+07	1.6988e+07	2.05069e+07	1.96273e+07	1.07413e+07	1.27652e+07
C2_02410W_A	0	0	1.31713e+07	0	0	2.02585e+07	0	8.84016e+06	0	0	4.12213e+06	4.98873e+06	0	9588282	0	0	0	0	0	0	0	0	1.01799e+06	983141	0	7.08895e+06		1.40857e+06	3.9806e+06	2.16168e+06	5.45946e+06	203597	1.61442e+06
C7_00930W_A	5.42002e+07	0	0	0	0	2.00466e+07	0	0	0	0	0	0	0	0	0	0	0	0	0	0	0	0	0	0	0	2.99635e+06		4.16925e+06	1.77254e+06	6.77503e+06	2.50583e+06	0	599271
C7_00960W_B	1.65855e+08	5.36301e+07	3.19603e+07	0	7.31553e+06	1.54469e+08	1.26418e+07	0	1.14988e+07	0	2.12635e+07	5.42591e+06	3.17576e+06	0	5.80885e+06	5.95937e+06	9.23998e+07	1.14951e+07	1.41392e+07	4.32941e+07	1.31622e+07	5.67223e+06	2.56701e+07	1.36471e+07	1.87999e+07	5.6768e+07		3.6026e+07	2.35164e+07	3.82293e+07	2.16463e+07	3.25008e+07	2.65087e+07
C2_07380W_A	1.01758e+08	0	0	0	0	5.41012e+07	0	0	0	0	1.52154e+06	908806	0	0	0	0	5.32285e+06	0	0	0	0	0	0	0	0	9.12379e+06		8.35402e+06	4.93337e+06	1.29099e+07	6.87625e+06	1.06457e+06	1.82476e+06
C4_05780C_B	0	3.12887e+07	6.31358e+07	4.58223e+06	1.27446e+07	0	7.18152e+06	1.54821e+06	9.9145e+06	0	6.43357e+07	4.37202e+07	9.1764e+06	3.14964e+07	1.08931e+07	2.4221e+07	0	6.4271e+06	8.94834e+06	0	1.93173e+07	8.52379e+06	2.63203e+07	3.59563e+07	1.00288e+07	7.1809e+07		1.905e+07	1.95322e+07	2.44907e+07	1.47891e+07	1.03449e+07	2.71213e+07
C5_04110W_A	1.18706e+07	1.5451e+07	1.4237e+07	2.30774e+06	8.44777e+06	1.51974e+07	3.62671e+06	2.02475e+06	1.89363e+06	0	3.12207e+07	8.83505e+06	2.9523e+07	1.59034e+07	2.52087e+07	7.5388e+06	1.41546e+07	5.23346e+07	4.3188e+07	1.18393e+07	2.93325e+07	2.32317e+07	4.52577e+06	3.5431e+06	4.68021e+06	0		1.9378e+07	9.86166e+06	1.66289e+07	7.53187e+06	2.37766e+07	1.35893e+07
C3_05240C_A	1.53475e+08	623323	0	0	1.06738e+06	3.09892e+07	0	0	0	0	1.03724e+06	0	0	0	0	0	4.58417e+06	0	0	0	0	0	3.32984e+06	2.2915e+06	0	9.64853e+06		1.25423e+07	3.38435e+06	1.9392e+07	4.00707e+06	1.5828e+06	2.388e+06
C1_10260C_A	132039202	7.44434e+07	8.19382e+07	0	7.78077e+06	0	4.26862e+07	0	1.6131e+07	0	3.99173e+07	1.05951e+07	3.1523e+07	18160827	2.31477e+07	1.0848e+07	1.38284e+08	9.14173e+07	1.16802e+08	2.65854e+07	2.32154e+07	2.94263e+07	2.80636e+07	3.80212e+07	2.3414e+07	3.83151e+07		6.46006e+07	1.56114e+07	5.52283e+07	5.92309e+06	7.95963e+07	3.11127e+07
C1_06960W_B	0	0	9.84251e+06	0	4.91733e+06	2.38505e+07	0	0	5.1271e+06	0	5.2299e+06	0	3.36566e+06	3.02942e+06	0	4.00048e+06	0	4.46912e+06	0	0	5.4813e+06	0	0	0	0	7.28617e+06		2.15648e+06	3.73578e+06	2.94565e+06	4.47471e+06	893824	2.55349e+06
CR_09320C_A	0	0	0	0	0	0	0	0	0	0	0	2.04489e+06	0	0	0	0	0	0	0	0	0	0	0	0	0	2.70981e+06		0	365746	0	255611	0	541961
C1_02420C_A	2.46446e+07	1.78104e+07	1.44773e+07	1.14474e+06	1.19169e+07	3.37308e+07	3.11229e+06	6.01073e+06	1.27722e+07	0	1.30112e+07	2.10537e+07	2.84024e+06	3.42874e+07	4.47338e+06	1.08995e+07	4.23244e+06	4.57284e+06	4.93e+06	1.76626e+06	6.26644e+06	0	5.83008e+06	4.99786e+06	3.83436e+06	2.25054e+07		8.96472e+06	1.18908e+07	1.16427e+07	1.48805e+07	4.67995e+06	7.10719e+06
C2_01620W_B	0	0	0	0	0	2.76099e+07	0	0	0	0	0	0	0	0	0	0	0	0	0	0	0	0	0	0	0	2.05173e+06		0	2.28167e+06	0	3.45124e+06	0	410347
C1_11060C_A	1.17434e+08	0	0	0	0	9.90937e+07	0	0	0	0	0	2.28595e+06	0	0	0	4.19788e+06	1.01217e+07	0	0	0	0	0	8.82974e+06	5.08201e+06	4.91109e+06	1.43245e+07		1.0869e+07	9.61415e+06	1.46793e+07	1.31972e+07	4.77251e+06	3.88129e+06
C5_05270C_A	0	2.13792e+07	2.93728e+07	0	0	2.01739e+07	3.27927e+06	0	7.08497e+06	0	1.85851e+07	5.13279e+06	9.01148e+06	1.04079e+07	2.97258e+06	1.38947e+06	0	1.04792e+07	9.02204e+06	0	6.94946e+06	5.10145e+06	5.66781e+06	9.18443e+06	3.98883e+06	3.50016e+06		9.29564e+06	4.75689e+06	1.14607e+07	4.63801e+06	5.83158e+06	4.9471e+06
CR_04100C_B	2.89733e+08	7.31128e+07	4.13561e+07	6.05046e+06	1.68316e+07	3.03133e+08	1.89798e+07	7.11142e+06	2.82842e+07	0	3.99884e+07	5.06025e+07	1.32907e+07	3.91369e+07	1.21742e+07	1.56188e+07	7.89209e+07	1.65027e+07	1.73263e+07	5.12161e+07	1.62841e+07	1.47199e+07	7.46712e+07	3.04482e+07	4.25912e+07	7.75892e+07		5.74563e+07	4.83648e+07	6.46149e+07	5.48106e+07	4.60024e+07	3.80515e+07
C2_10030C_B	3.44969e+09	2.78634e+09	2.81122e+09	2.49835e+08	1.03932e+09	2.48149e+09	7.61956e+08	7.47504e+07	1.59668e+08	0	1.04976e+09	3.95309e+08	6.60677e+08	3.54277e+08	8.2608e+08	2.35633e+08	3.588e+09	3.30672e+09	3.70727e+09	3.3133e+09	1.38388e+09	1.10905e+09	1.51264e+08	9.62931e+07	1.36067e+08	4.7359e+07		1.79959e+09	8.29269e+08	1.56317e+09	6.03826e+08	2.17786e+09	1.18998e+09
C1_13050W_A	1.09283e+08	4.61531e+06	0	0	0	5.98654e+07	7.65835e+06	0	0	0	9.61032e+06	5.1719e+06	0	1.37624e+06	0	2.18482e+06	2.05859e+07	0	0	0	0	0	2.28773e+06	2.57003e+06	4.44817e+06	1.46897e+07		1.21915e+07	6.60447e+06	1.63959e+07	8.5748e+06	5.46435e+06	3.45195e+06
C4_02320C_A	0	0	0	0	0	6.48317e+06	0	0	0	0	0	0	0	0	0	0	0	0	0	0	0	0	0	0	0	0		0	498705	0	810396	0	0
CR_03280W_A	0	0	0	0	0	0	0	0	0	0	0	0	0	0	0	0	0	0	0	0	0	0	962474	0	0	3.13654e+06		74036.5	241272	0	0	192495	627307
C7_00520W_A	2.5812e+06	1.02384e+07	1.23107e+07	1.43827e+06	6.95104e+06	0	0	0	1.10097e+06	0	6.26403e+06	4.92405e+06	2.79163e+06	1.01575e+07	1.40142e+06	2.32256e+06	0	4.08342e+06	0	0	0	0	3.95203e+06	3.0964e+06	2.63235e+06	3.02978e+06		3.64278e+06	2.45535e+06	4.58604e+06	3.22417e+06	2.13356e+06	1.22523e+06
C2_04780W_B	0	3.30931e+07	3.65222e+07	0	5.96434e+07	7.02041e+06	6.39193e+06	693135	1.9815e+06	0	6.99912e+06	1.67152e+06	5.86292e+06	3.60166e+07	3.67954e+06	3.1679e+06	0	1.79694e+08	2.81684e+07	3.3971e+06	2.46669e+08	2.34459e+08	4.3735e+06	7.93788e+07	3.56715e+07	1.42684e+08		2.63414e+07	6.2677e+07	1.18163e+07	1.35266e+07	4.95815e+07	1.41318e+08
C2_04780W_A	0	3.30931e+07	3.65222e+07	0	5.96434e+07	7.35319e+06	6.39193e+06	693135	1.9815e+06	0	6.99912e+06	1.67152e+06	5.86292e+06	3.60166e+07	3.67954e+06	3.1679e+06	0	1.79694e+08	2.81684e+07	3.3971e+06	2.46669e+08	2.34459e+08	4.3735e+06	7.93788e+07	3.56715e+07	1.41657e+08		2.63414e+07	6.26236e+07	1.18163e+07	1.35682e+07	4.95815e+07	1.41112e+08
C5_03350W_B	4.63489e+07	0	0	0	0	2.81589e+07	0	0	0	0	1.95756e+06	0	0	0	0	0	0	0	0	0	0	0	0	0	0	4.39164e+06		3.71588e+06	2.50389e+06	6.03831e+06	3.51987e+06	0	878327
C3_00320W_A	2.02639e+07	0	0	0	0	4.42689e+07	0	0	0	0	0	0	0	0	0	0	6.78585e+06	0	0	0	0	0	0	0	0	8.91627e+06		2.08075e+06	4.09117e+06	2.53299e+06	5.53362e+06	1.35717e+06	1.78325e+06
CM_00030W	3.61321e+07	0	0	0	0	5.87079e+07	2.61611e+06	0	0	0	4.87928e+06	3.29182e+06	0	1.70159e+06	0	0	5.38673e+06	0	0	0	0	0	4.87375e+06	2.11276e+06	1.45636e+06	1.94801e+07		4.25725e+06	6.56109e+06	5.45343e+06	7.96267e+06	2.34337e+06	4.31858e+06
C1_04710C_A	0	5.92157e+06	0	0	0	0	1.05586e+06	0	0	0	0	3.81551e+06	0	4.02744e+06	0	0	0	6.20393e+06	0	0	2.58759e+07	5.86054e+06	0	4.16943e+06	4.24874e+06	3.80339e+06		1.34078e+06	3.65786e+06	872178	980368	2.09053e+06	7.94186e+06
C1_12760W_A	0	4.08047e+07	3.69566e+07	0	2.87155e+07	3.53833e+07	6.25176e+06	4.8019e+06	0	0	7.04197e+06	0	4.0779e+06	3.91762e+06	4.25449e+06	0	0	2.09448e+07	2.13647e+07	0	2.59168e+07	1.08946e+07	4.97198e+06	1.63441e+06	3.83043e+06	1.05637e+07		1.15769e+07	9.37136e+06	1.24234e+07	9.10228e+06	1.02224e+07	9.80189e+06
C2_04590C_B	31539577	0	0	0	0	0	0	0	0	0	0	0	0	0	0	0	0	0	0	0	0	0	5.29655e+06	0	0	5.43856e+06		2.83355e+06	418351	3.94245e+06	0	1.05931e+06	1.08771e+06
C2_05410W_B	1.25213e+08	2.66024e+07	1.85656e+07	0	0	5.46649e+07	5.26461e+06	992001	4.37792e+06	0	1.68271e+07	4.77025e+06	1.58311e+06	4.23146e+06	0	0	2.09285e+07	0	0	2.36862e+07	1.88688e+06	0	1.55167e+07	1.24218e+07	7.51157e+06	1.59345e+07		1.86454e+07	9.12215e+06	2.48042e+07	8.08233e+06	8.79136e+06	1.07859e+07
CR_00860C_A	0	0	0	0	0	9.92241e+06	0	0	0	0	0	0	0	0	0	0	0	0	0	0	0	0	0	0	0	2.78845e+06		0	977758	0	1.2403e+06	0	557690
C5_00200C_A	7.43372e+06	2.33515e+07	37896031	0	0	1.5308e+07	6.22436e+06	0	8.01291e+06	0	1.38401e+07	7.87741e+06	5.36977e+06	1.18948e+07	4.49026e+06	5.4902e+06	7.71315e+06	1.1927e+07	1.53702e+07	0	1.57194e+07	9.43462e+06	5.79998e+06	1.01931e+07	8.22367e+06	1.23594e+07		1.19733e+07	6.79053e+06	1.33273e+07	5.0713e+06	9.80681e+06	9.54129e+06
C3_05100C_B	8.76218e+07	1.72749e+07	2.29852e+07	0	0	1.45561e+08	1.28381e+07	727209	6.05979e+06	0	5.61787e+06	9.44779e+06	3.6486e+06	1.26955e+07	4.84642e+06	3195987	6.11414e+07	0	0	0	0	0	2.55104e+07	1.30281e+07	1.68122e+07	2.77466e+07		2.03351e+07	1.63386e+07	2.01116e+07	2.14534e+07	2.06928e+07	8.15494e+06
C3_01810C_A	1.20478e+07	0	0	0	0	8.37875e+07	0	0	0	0	1.81519e+07	1.04186e+06	0	0	0	0	0	0	0	0	0	0	0	0	0	2.0091e+07		2.32305e+06	8.0708e+06	3.77496e+06	1.06037e+07	0	4.01821e+06
C1_03500W_A	0	0	0	0	0	11028652	0	0	0	0	0	0	0	0	0	0	0	0	0	0	0	0	0	0	0	0		0	848358	0	1.37858e+06	0	0
C3_01550C_B	1.10868e+09	8.78916e+08	9.70476e+08	1.36829e+08	4.79592e+08	8.6575e+08	2.0521e+08	2.696e+07	8.1443e+07	0	3.36519e+08	9.22099e+07	3.45237e+08	2.29992e+08	2.62784e+08	1.06975e+08	7.93787e+08	6.67198e+08	6.99998e+08	4.71525e+08	2.75623e+08	2.57222e+08	2.02898e+08	1.20618e+08	1.05113e+08	3.15168e+07		5.12174e+08	2.38063e+08	5.23659e+08	2.42288e+08	4.93799e+08	2.31301e+08
C2_05500W_B	2.25072e+07	0	0	0	0	1.83516e+07	0	0	0	0	0	0	0	1.18475e+06	0	0	0	0	0	0	0	0	2.50401e+06	0	0	8.97283e+06		1.92394e+06	2.19301e+06	2.81341e+06	2.44204e+06	500802	1.79457e+06
CR_01620C_A	8.80764e+07	7.49619e+06	3.79338e+06	0	0	1.27173e+07	0	0	0	0	2.1461e+06	0	0	0	0	0	1.49301e+07	0	0	8.78242e+06	0	0	0	0	0	3154601		8.95709e+06	1.89649e+06	1.2689e+07	1.58967e+06	2.98603e+06	2.3874e+06
CR_06340C_A	1.11842e+08	0	0	0	0	9.83269e+06	0	0	0	0	3.62604e+06	0	0	0	0	0	6.36457e+06	2.20283e+06	0	0	0	0	0	1.02012e+06	0	8.35717e+06		9.54118e+06	1.47769e+06	1.44335e+07	1.22909e+06	1.71348e+06	1.87546e+06
C4_01700C_B	5.02117e+07	0	0	0	0	1.24269e+07	0	0	0	0	0	0	0	0	0	0	0	0	0	0	0	0	0	0	0	3.31257e+06		3.86244e+06	1.21073e+06	6.27646e+06	1.55336e+06	0	662514
C2_00210W_A	0	0	0	0	0	6.14753e+07	0	0	767730	0	3.43467e+06	705021	0	0	0	0	0	0	0	0	0	0	5.49033e+06	3.87895e+06	1.84984e+06	5.86375e+06		887891	5.53254e+06	525301	7.77255e+06	1.46803e+06	1.94854e+06
C4_06500W_A	0	1.87312e+07	2.42224e+07	3.55614e+06	1.25366e+07	1.49157e+07	0	0	3.66108e+07	0	2.36195e+06	2.97791e+06	3.27721e+06	6.52e+06	1.61409e+06	5.49793e+06	0	2.12349e+07	1.58963e+07	0	2.18959e+07	7.96152e+06	1.90863e+06	5.31767e+07	1.79292e+06	6.13061e+06		9.81926e+06	1.03976e+07	1.08522e+07	5.75054e+06	8.16655e+06	1.7833e+07
C7_01790C_A	1.60923e+08	0	0	0	2.99352e+06	1.47721e+08	3.11179e+06	0	5.27675e+06	0	8.14141e+06	4.07444e+06	2.00407e+06	6.21515e+06	1.25822e+06	6.5095e+06	1.91563e+07	0	0	1.33771e+07	0	0	7.89931e+06	5.34931e+06	3.20258e+06	1.71032e+07		1.62287e+07	1.56418e+07	2.25893e+07	2.09392e+07	6.05163e+06	7.16592e+06
C1_10680C_B	3.4318e+06	6.90524e+06	1.34686e+07	0	2.62898e+06	1.06328e+07	2.6274e+06	0	6.62399e+06	0	7577031	5.19997e+06	4.90544e+06	8.77973e+06	3.90327e+06	8.12906e+06	0	1.19765e+07	7.67653e+06	0	5.63766e+06	757004	9.3242e+06	9.04457e+06	4.4658e+06	8.1376e+06		6.37583e+06	4.53441e+06	6.18034e+06	4.42132e+06	6.68861e+06	4.71537e+06
CR_07630C_B	189583903	46533840	0	0	0	2.00113e+08	2.33831e+07	0	0	0	4.83739e+07	8.9902e+06	0	0	0	0	6.21496e+07	0	3955948	32883802	0	0	5.31416e+07	3.25956e+07	3.10231e+07	3.23909e+07		3.52419e+07	2.36134e+07	3.84843e+07	2.61379e+07	3.0054e+07	1.95741e+07
C1_09630W_B	4.53373e+07	0	0	0	0	22859791	0	0	0	0	1.92434e+06	0	0	0	0	0	0	0	0	0	0	0	0	0	0	6.98355e+06		3.63551e+06	2.29564e+06	5.90771e+06	2.85747e+06	0	1.39671e+06
C1_11420W_A	0	2.03776e+07	2.6654e+07	5.68318e+06	1.90485e+07	1.59697e+07	0	693199	9.3323e+06	0	7.22609e+06	3.01059e+06	4.01851e+06	6.84845e+06	2.79513e+06	5.20246e+06	0	1.43683e+07	1.83436e+07	2.74243e+06	1.0763e+07	7.58319e+06	1.33371e+07	8.90958e+06	3.79024e+06	9.81473e+06		9.24944e+06	7.40531e+06	8.80045e+06	7.05701e+06	9.96783e+06	7.96259e+06
C1_06100C_A	3.57245e+07	0	2.95447e+06	0	0	3.08899e+07	0	0	1.52115e+06	0	0	0	0	0	0	0	0	0	0	0	0	0	2.5684e+06	0	0	1.56483e+07		3.28988e+06	3.57986e+06	5.02501e+06	3.86124e+06	513681	3.12966e+06
C3_05370C_B	137295482	1.91248e+07	1.46331e+07	0	5116138	1.36769e+08	0	1.28092e+06	4.14672e+06	0	1.25736e+07	6.49323e+06	1.72626e+06	7.08844e+06	0	0	1.97021e+07	0	2977136	2.79971e+07	0	0	1.69842e+07	3.66331e+06	6.54681e+06	2.3156e+07		1.81316e+07	1.62741e+07	2.36875e+07	1.95934e+07	9.24205e+06	1.09633e+07
C3_05200W_B	7.82081e+07	1.3126e+07	5.88861e+06	0	0	2.64792e+07	5.67208e+06	0	0	0	1.05903e+07	0	0	3.44098e+06	0	0	0	0	0	0	0	0	9.06983e+06	5.00506e+06	7.55403e+06	1.2562e+07		1.00084e+07	3.65287e+06	1.41856e+07	3.74002e+06	3.32477e+06	3.51341e+06
C2_08140C_A	1.81218e+07	3.67588e+06	4.47089e+06	0	0	0	2219407	1.53557e+06	2.53986e+06	0	5.52084e+06	1.28896e+07	0	2.51406e+07	0	2.66578e+06	0	0	0	0	0	0	2.86508e+06	2.03859e+06	1.66929e+06	9.2783e+06		3.16023e+06	4.11911e+06	4.56858e+06	5.27894e+06	906873	2.26338e+06
C3_03870C_A	1.82944e+08	2.77893e+08	2.80978e+08	5.56652e+07	2.72301e+08	4.68371e+08	8.1172e+07	6.88771e+06	3.24112e+07	0	2.13148e+08	9.98776e+07	1.30087e+08	2.18441e+08	1.22109e+08	2.01689e+08	2.34831e+08	3.56289e+08	3.6209e+08	3.96759e+08	3.19055e+08	2.96856e+08	7.86161e+07	5.7323e+07	1.22493e+08	1.04533e+08		1.90389e+08	1.92135e+08	1.65093e+08	1.65404e+08	2.30864e+08	2.34905e+08
CR_07070C_A	7.67652e+10	2.10565e+10	1.83405e+10	3.53709e+09	1.57668e+10	4.0675e+10	5.07472e+09	7.42499e+08	3.8588e+09	1.06294e+07	6.79533e+08	2.35095e+08	1.53457e+09	1.12182e+09	1.37148e+09	1.29283e+09	7.68049e+10	4.38681e+09	3.58413e+09	5.14958e+10	2623723995	1.83941e+09	5.92226e+09	4.38207e+09	1.40473e+09	9.93373e+08		1.69834e+10	9.59355e+09	1.60852e+10	7.92272e+09	1.84206e+10	1.22669e+10
C2_05160C_B	0	2.73356e+07	1.53107e+07	825941	4.42339e+06	1.28921e+07	3.29885e+06	1.04449e+06	4.55118e+06	0	1.07597e+07	3.5902e+06	6.33156e+06	1.42706e+07	4.12138e+06	7.40879e+06	0	1.49478e+07	2.14315e+07	0	9.94149e+06	4.68807e+06	6.20358e+06	6.97416e+06	7.57023e+06	9.34935e+06		9.37401e+06	5.80066e+06	8.96362e+06	5.55694e+06	1.00306e+07	6.19061e+06
C1_08320W_A	8.68921e+07	1.51122e+06	5.28024e+06	0	0	3.04766e+07	0	0	0	0	1.19288e+06	0	0	0	0	0	9.83349e+06	0	0	6.63962e+06	0	0	0	0	0	1.2527e+07		8.05461e+06	3.81871e+06	1.18595e+07	3.80957e+06	1.9667e+06	3.83333e+06
C1_08320W_B	8.68921e+07	1.51122e+06	5.28024e+06	0	0	3.04766e+07	0	0	0	0	1.19288e+06	0	0	0	0	0	9.83349e+06	0	0	6.63962e+06	0	0	0	0	0	1.2527e+07		8.05461e+06	3.81871e+06	1.18595e+07	3.80957e+06	1.9667e+06	3.83333e+06
CR_05520W_B	0	1.10809e+07	1.78833e+07	0	1.2663e+07	2.93197e+06	0	0	6.16467e+06	0	1.30593e+07	2.45004e+06	3.11906e+06	4.42412e+06	0	3.30623e+06	0	5.48107e+06	4.5698e+06	0	3826052	3.16841e+06	0	2.61313e+06	1.53288e+06	6.24717e+06		4.83777e+06	3.20231e+06	6.4134e+06	3.22191e+06	2.31675e+06	3.17095e+06
C2_10290W_B	78414508	1.1528e+08	2.25146e+08	6.66187e+06	2.22295e+07	4.75046e+07	7.9485e+07	6.57732e+06	1.18527e+07	0	2.49864e+07	9.68773e+06	2.29424e+07	3.02855e+07	3.15775e+07	7.42283e+06	4.18163e+07	1.192e+08	1.43377e+08	4.48394e+07	7.73806e+07	3.07984e+07	5.43841e+07	2.88505e+07	5.72547e+07	1.79663e+07		7.73628e+07	2.54004e+07	7.37106e+07	1.62962e+07	8.32064e+07	3.99671e+07
CR_07010W_A	3.50617e+07	0	0	0	0	1.33974e+07	0	0	0	0	0	0	0	0	0	0	0	0	0	0	0	0	0	0	0	4.91546e+06		2.69706e+06	1.40868e+06	4.38272e+06	1.67467e+06	0	983091
CR_07400C_B	5.05704e+07	0	0	0	0	0	0	0	0	0	2.38658e+06	0	0	0	0	0	0	0	0	0	0	0	0	1.03482e+06	0	8.83888e+06		4.07361e+06	759515	6.61962e+06	0	0	1.97474e+06
C3_02280C_A	1.30433e+07	0	0	0	0	2.16157e+07	0	0	0	0	0	0	0	0	0	0	0	0	0	0	0	0	0	0	0	6.00703e+06		1.00333e+06	2.12483e+06	1.63041e+06	2.70196e+06	0	1.20141e+06
C2_03820C_B	2.36139e+08	3.75446e+07	2.14393e+07	0	0	1.75851e+08	5.44845e+06	0	8.41078e+06	0	1.40085e+07	0	0	3.91243e+06	0	8.01347e+06	49903634	2.42617e+06	9.49289e+06	3.95724e+07	0	0	2.52664e+07	1.17282e+07	6.99052e+06	2.69924e+07		3.20823e+07	2.04669e+07	4.03739e+07	2.34721e+07	1.88159e+07	1.56586e+07
C5_00190C_A	7.79654e+07	0	0	0	0	3.54571e+07	0	0	727777	0	1.90505e+06	0	0	0	0	0	1.20304e+07	3.33766e+06	0	0	0	0	850694	0	0	1.47921e+07		7.44746e+06	3.86532e+06	1.00748e+07	4.43214e+06	3.24374e+06	2.95842e+06
CR_08210C_A	3.79125e+07	0	0	0	0	2.49143e+07	0	0	0	0	1.1704e+06	0	0	0	0	0	0	0	0	0	0	0	0	0	0	1.33723e+07		3.00638e+06	2.94512e+06	4.88536e+06	3.11429e+06	0	2.67447e+06
C1_04180W_B	171640755	0	2.71728e+06	0	0	1.82254e+08	6.97481e+06	0	2.87695e+06	0	2.38718e+07	8006774	0	0	0	0	0	0	0	0	0	0	2.14669e+07	11363980	1.86066e+07	2.70774e+07		1.90889e+07	1.75925e+07	2.60102e+07	2.37826e+07	8.01471e+06	7.68827e+06
CR_05660W_B	0	6.4293e+06	7034185	0	4.81133e+06	0	0	0	3.97461e+06	0	3.61908e+06	5.12599e+06	1.0732e+06	8.19761e+06	0	3.17119e+06	0	0	0	0	3.09503e+06	0	1.82493e+06	1.91449e+06	1.40602e+06	2.47831e+06		1.95087e+06	2.21492e+06	2.7663e+06	2.66326e+06	646191	1.49757e+06
C2_09430W_B	3.34946e+08	0	2.2169e+07	0	5.50624e+06	2.37536e+08	5.93628e+06	0	6.42997e+06	0	1.19704e+07	9.41449e+06	2.93591e+06	1.17214e+07	0	6.77848e+06	6.27748e+07	1.10202e+07	3.35199e+06	2.64837e+07	2.62419e+06	0	1.48813e+07	4.81937e+06	6.38751e+06	5.35899e+07		3.71388e+07	2.75749e+07	4.80485e+07	3.38696e+07	1.96832e+07	1.75034e+07
C4_06720W_B	6.21093e+07	0	0	0	0	2.80199e+07	0	0	0	0	0	0	0	0	0	0	0	0	0	0	0	0	0	0	0	1.02387e+07		4.77764e+06	2.94297e+06	7.76367e+06	3.50249e+06	0	2.04773e+06
C1_04170C_B	0	0	9.48186e+06	0	0	0	0	0	0	0	5.89672e+06	0	0	0	0	0	0	0	0	0	0	0	2.60688e+06	0	0	9.18449e+06		1.3835e+06	706500	1.92232e+06	0	521375	1.8369e+06
C4_04470W_B	2.35979e+07	0	1.81676e+07	0	8.02907e+06	6.08508e+07	9.84623e+06	0	7.83058e+06	0	1.88768e+07	4.54962e+06	7.35582e+07	5.50767e+07	2.19287e+07	1.16841e+07	2.22555e+07	2.09611e+07	4.66467e+06	2.16495e+07	8.48871e+06	4.93368e+06	2.30242e+07	5.78216e+06	1.89356e+07	1.42781e+07		2.02805e+07	1.50248e+07	2.17257e+07	1.75238e+07	1.79682e+07	1.10264e+07
C3_04890W_B	1.31176e+07	6.54142e+06	1.2532e+07	1.43386e+06	5.32843e+06	2.12584e+07	4.35928e+06	6.57927e+06	2.1852e+07	0	1.36043e+07	2.85969e+07	3.52302e+06	2.51429e+07	4.32274e+06	9.94245e+06	12358328	4.89079e+06	6028037	6.96076e+06	8.54885e+06	3.10182e+06	8.51385e+06	9.11928e+06	1.743e+07	2.7395e+07		9.92871e+06	1.18006e+07	9.98154e+06	1.22853e+07	9.84419e+06	1.10251e+07
C2_05160C_A	0	1.42146e+07	5.74778e+06	0	1.26747e+06	1.77936e+07	2.77202e+06	1.04449e+06	4.55118e+06	0	1.07597e+07	3.5902e+06	6.33156e+06	1.42706e+07	4.12138e+06	7.40879e+06	0	1.41538e+07	1.98728e+07	0	8.00382e+06	6.15402e+06	5.3825e+06	7.07734e+06	7.68616e+06	9.34935e+06		7.35335e+06	5.84305e+06	6.06228e+06	5.6719e+06	9.41905e+06	6.11691e+06
C4_00160C_A	1.3458e+07	0	0	0	0	0	0	0	0	0	0	0	0	0	0	0	0	0	0	0	0	0	0	0	0	5.92779e+06		1.03523e+06	455984	1.68225e+06	0	0	1.18556e+06
C2_05710C_A	1.27822e+08	31414426	1.20493e+07	0	0	1.22611e+08	0	0	0	0	1.20311e+07	4.90196e+06	0	0	0	0	0	0	0	0	0	0	1.61624e+07	1.20882e+07	7.49966e+06	2.88906e+07		1.59215e+07	1.29609e+07	2.29147e+07	1.59391e+07	4.73241e+06	8.19575e+06
CR_07290W_A	0	2.41301e+06	2.12516e+07	852971	0	0	0	0	0	0	3.5048e+06	0	0	2.09072e+06	0	748485	0	0	1.62448e+07	0	2.41702e+07	0	8.2851e+06	8.04408e+06	0	2.24354e+07		3.97687e+06	4.48784e+06	3.39618e+06	461522	4.90598e+06	1.09299e+07
C3_06750W_A	0	6.71652e+06	0	0	0	38296416	0	0	0	0	1.01985e+07	7.68805e+06	0	6.42334e+06	0	0	8.50218e+06	0	0	0	0	0	8.85233e+06	3.2501e+06	0	1.63804e+07		2.63612e+06	5.54141e+06	2.11437e+06	6.55098e+06	3.4709e+06	3.9261e+06
C1_09800C_A	0	0	0	0	1.35354e+06	5549205	375117	1.26653e+06	0	0	1.58201e+06	1.56237e+06	0	9.86002e+06	0	1.65217e+06	0	0	0	0	0	0	0	1.62206e+06	1.55122e+06	5.44639e+06		269873	2.17787e+06	244641	2.65548e+06	310245	1.41369e+06
C1_09800C_B	0	0	0	0	1.35354e+06	5549205	375117	1.5237e+06	0	0	1.58201e+06	0	0	1.01766e+07	0	1.65217e+06	0	0	0	0	0	0	0	1.62206e+06	1.55122e+06	3.70927e+06		269873	1.96819e+06	244641	2.5319e+06	310245	1.06627e+06
C3_04500C_A	1.65315e+08	1.57376e+07	2.05385e+07	0	2.08354e+06	1.19316e+08	0	0	1.07455e+06	0	2.43645e+06	2.28269e+06	0	3.76581e+06	0	0	5.26532e+07	0	0	2.57567e+07	0	0	9.98985e+06	3.41758e+06	3.69916e+06	1.45207e+07		2.08803e+07	1.31649e+07	2.56377e+07	1.5931e+07	1.32684e+07	8.739e+06
C2_04950C_B	0	0	0	0	0	2.03972e+07	0	0	0	0	0	0	0	0	0	0	0	0	0	0	0	0	0	0	0	5.62655e+06		0	2.00183e+06	0	2.54965e+06	0	1.12531e+06
C2_08040C_A	8.87138e+07	4.5076e+07	1.8803e+07	0	0	1.31062e+08	3.37169e+06	0	3.61955e+06	0	1.55533e+07	0	0	0	0	0	4.75979e+07	0	0	0	0	0	1.50712e+07	1.55305e+07	6.38576e+06	2.40305e+07		1.8784e+07	1.31248e+07	2.18922e+07	1.63827e+07	1.3811e+07	7.9122e+06
C4_02120W_A	1.54337e+07	0	0	0	0	0	0	0	0	0	0	0	0	0	0	0	0	0	0	0	0	0	0	0	0	4.79798e+06		1.18721e+06	369075	1.92922e+06	0	0	959596
C3_05160C_A	0	5.67271e+06	9.9528e+06	1.13133e+06	8.53865e+06	6.86953e+06	1.77537e+06	444902	5.59489e+06	0	6.61959e+06	3.83392e+06	3.48411e+06	1.00261e+07	1.66532e+06	4.25639e+06	0	4.92964e+06	3.66567e+06	3.5096e+06	6.15475e+06	2.52051e+06	2.25774e+06	4.47975e+06	3.55173e+06	4.67185e+06		3.78228e+06	4.34133e+06	4.3456e+06	4.3876e+06	2.88096e+06	4.26729e+06
C3_04830C_A	2.07116e+08	0	7.0348e+06	0	0	2.56519e+07	0	0	0	0	0	720973	0	0	0	0	9.17455e+06	0	0	0	0	0	0	0	0	1.21621e+07		1.71789e+07	2.96423e+06	2.67689e+07	3.29662e+06	1.83491e+06	2.43242e+06
C2_09380W_A	0	9.40347e+06	1.12298e+07	0	0	0	2.97457e+06	0	6.29931e+06	0	5.0807e+06	0	0	7.08829e+06	0	0	0	3.16561e+06	4739063	5.40231e+06	2.85952e+06	0	4.70267e+06	6.09849e+06	4.14443e+06	6.36544e+06		3.97997e+06	2.13954e+06	4.37348e+06	886037	3.35036e+06	4.14515e+06
CR_10350C_A	0	0	0	0	0	0	0	0	0	0	1.86246e+06	0	0	0	0	0	0	0	0	0	0	0	0	0	0	0		143266	0	232807	0	0	0
C6_03760C_B	0	0	0	0	0	1.65564e+07	0	0	0	0	0	0	0	0	0	0	0	0	0	0	0	0	0	0	0	8.28263e+06		0	1.9107e+06	0	2.06955e+06	0	1.65653e+06
C1_00340W_B	0	5.32826e+06	5.59305e+06	0	0	0	0	0	3.33393e+06	0	1.83072e+06	0	1.7665e+06	2.85256e+06	0	1.97341e+06	0	0	3.30053e+06	0	0	0	0	1.75793e+06	1.56868e+06	1.64702e+06		1.74782e+06	633148	2.23156e+06	603246	973842	680990
C3_04910C_B	2.4383e+07	1.98786e+07	3.89704e+07	0	1.70254e+07	3.22729e+06	0	0	0	0	4.99538e+06	6.31231e+06	0	1.30046e+07	0	0	2.44797e+07	7.91298e+06	7.95337e+06	1.64072e+07	5.24301e+06	3.55271e+06	0	4.59862e+06	0	1.0347e+07		9.89026e+06	6.13217e+06	1.10284e+07	4.9462e+06	8.06921e+06	8.02971e+06
C2_01120W_A	3.22636e+07	0	0	0	0	9.26503e+07	0	984662	1.35301e+06	0	5.61565e+06	4.31326e+06	0	4.67852e+06	0	3.1966e+06	0	1.23696e+07	0	7422432	6.95949e+06	0	8.42758e+06	0	0	2.4406e+07		4.61764e+06	1.11239e+07	4.90403e+06	1.32279e+07	4.15943e+06	7.75758e+06
C1_10950C_A	0	1.58666e+07	2.2712e+07	0	1.06265e+07	1.3035e+07	0	0	4.50855e+06	0	7.22632e+06	4.36997e+06	4.05004e+06	1.1287e+07	0	3.47008e+06	0	8.66349e+06	1.20566e+07	0	5.69998e+06	5.88143e+06	6.45567e+06	5.92817e+06	2.5067e+06	4.61227e+06		6.46508e+06	4.99312e+06	6.79544e+06	5.34858e+06	5.9365e+06	4.42437e+06
CR_04200W_A	2.02045e+07	0	0	0	0	2.05782e+07	0	0	0	0	0	0	0	0	0	0	0	0	0	0	0	0	0	0	0	5.71306e+06		1.55419e+06	2.02241e+06	2.52556e+06	2.57228e+06	0	1.14261e+06
C1_13450W_A	5165205772	2.30491e+09	2.56332e+09	1.17954e+08	279964654	9.00196e+08	2.36884e+08	4.5907e+06	5.52122e+08	0	4.45686e+07	4.38808e+06	1.61951e+06	0	1.65262e+08	1.50789e+08	3.53221e+09	5.06384e+08	5.01335e+08	4.2104e+09	1.61503e+09	8.49628e+07	1.24742e+08	6.71758e+07	0	0		1.20758e+09	5.71958e+08	1.37924e+09	1.82235e+08	9.32933e+08	1.19552e+09
C3_04270C_B	0	3.03708e+06	4.32087e+06	0	407911	0	1.16408e+06	0	2.4752e+06	0	1.78598e+06	0	0	0	0	0	0	0	0	4.97935e+06	0	0	654141	820130	1.59171e+06	1.56184e+06		1.15608e+06	597633	1.5979e+06	50988.9	449171	1.47226e+06
CR_03500W_B	4.35152e+07	0	0	0	0	1.21769e+07	0	0	0	0	1.71176e+06	1.17297e+06	0	0	0	0	5.24158e+06	0	0	0	0	0	0	0	297914	8.00308e+06		3.90511e+06	1.64254e+06	5.65337e+06	1.66874e+06	1.1079e+06	1.60062e+06
C1_11450C_A	1.71949e+07	0	0	0	0	4.28804e+07	0	0	0	0	0	1.19324e+06	0	0	0	0	0	0	0	0	0	0	0	0	0	2.26024e+06		1.32268e+06	3.56414e+06	2.14936e+06	5.5092e+06	0	452048
C1_10670C_A	0	4.39458e+06	1.35843e+07	0	6.47685e+06	8.48705e+06	1.19467e+06	0	2.35534e+06	0	4.84599e+06	3.08556e+06	2.91017e+06	6.68656e+06	2.03397e+06	1.84024e+06	1.89443e+06	4.73366e+06	5.15749e+06	0	2.8873e+06	1.42002e+06	1.02399e+06	2.41975e+06	3.27007e+06	5.08311e+06		3.64605e+06	2.9528e+06	3.91488e+06	3.32203e+06	3.21593e+06	2.36204e+06
C1_11660W_B	4.17179e+07	0	0	0	0	1.73933e+07	0	0	0	0	1.97871e+06	0	0	0	0	0	2.98774e+06	0	0	0	0	0	1.43525e+06	0	0	1.22634e+07		3.70151e+06	2.28128e+06	5.46207e+06	2.17416e+06	884598	2.45269e+06
C1_11660W_A	4.17179e+07	0	0	0	0	1.73933e+07	0	0	0	0	1.97871e+06	0	0	0	0	0	2.98774e+06	0	0	0	0	0	1.43525e+06	0	0	1.22634e+07		3.70151e+06	2.28128e+06	5.46207e+06	2.17416e+06	884598	2.45269e+06
C2_06810C_B	133077666	5.26593e+07	3.10845e+07	0	0	1.02403e+08	3.26214e+06	0	3.32644e+06	0	1.14823e+07	0	0	0	0	1.59796e+06	26141359	0	0	0	2.89071e+06	0	8.18536e+06	4.98951e+06	4.88344e+06	1.99237e+07		2.10848e+07	1.01389e+07	2.93615e+07	1.30002e+07	7.84203e+06	5.56078e+06
C4_00220C_B	0	0	0	0	0	1.6209e+07	0	0	0	0	0	0	0	0	0	0	0	0	0	0	0	0	0	0	0	4.94055e+06		0	1.62689e+06	0	2.02612e+06	0	988111
CR_06760C_A	1.29357e+07	0	0	0	0	1.64854e+07	621126	0	0	0	1.35082e+06	487976	0	0	0	0	0	0	0	0	0	0	0	0	582382	3.55664e+06		1.19154e+06	1.57923e+06	1.86345e+06	2.12167e+06	116476	711327
C3_04960W_B	1.68913e+08	32467000	3.46896e+07	2.68079e+06	0	200902728	0	0	6.10664e+06	0	2.39952e+07	0	0	0	0	4.01141e+06	3.43727e+07	0	0	4.0457e+07	0	0	1.32029e+07	1.37759e+07	1.21651e+07	3.01592e+07		2.50701e+07	2.24605e+07	3.32714e+07	2.59494e+07	1.19481e+07	1.68784e+07
C1_13710C_B	0	0	0	0	0	0	0	0	0	0	0	0	641724	0	0	0	0	0	0	0	0	0	0	0	0	0		49363.4	0	80215.5	0	0	0
C6_03700W_B	3.18469e+10	8.40766e+09	7.70955e+09	1.76935e+09	6.68885e+09	2.88367e+10	2.11991e+09	4.73369e+08	5.84055e+08	0	7.683e+08	3.07443e+08	1.42974e+09	7.63785e+08	1.13321e+09	1.46765e+09	3.56056e+10	1.71378e+09	1.81622e+09	2.2446e+10	2.67789e+09	1.88937e+09	2.50152e+09	2.12371e+09	1.97873e+09	2.83195e+09		7.50886e+09	5.5597e+09	6.74992e+09	5.03839e+09	8.72317e+09	6.39379e+09
C1_03790C_A	9.70528e+06	0	2.14445e+07	7.55313e+06	1.16666e+07	3.35334e+07	3.90049e+06	4.88369e+06	1.30344e+07	0	1.2411e+07	1.35379e+07	3.69103e+06	3.24972e+07	3.56949e+06	1.42099e+07	0	8.33798e+06	0	0	7.60495e+06	5.74852e+06	6.5261e+06	8.1223e+06	8.82154e+06	1.75934e+07		7.03398e+06	1.20732e+07	8.46952e+06	1.47352e+07	4.73712e+06	7.81383e+06
C6_00100C_A	1.23246e+07	0	0	0	0	0	0	0	0	0	0	0	0	0	0	0	0	0	0	0	0	0	0	0	0	1.59805e+06		948048	122927	1.54058e+06	0	0	319611
C2_01610C_A	9.51394e+07	2.43778e+07	0	5.92784e+06	0	1.05308e+08	3.68904e+06	0	1.67519e+07	0	1.13002e+07	1.39307e+07	0	1.4294e+07	5.26239e+06	8.0324e+06	8.16282e+07	0	0	5.53927e+07	0	0	5.27493e+07	2.65707e+07	0	1.67787e+07		2.23768e+07	1.89412e+07	1.95651e+07	1.84367e+07	2.68755e+07	1.97484e+07
CR_09730C_A	0	0	0	0	0	0	1.57482e+06	0	1.19496e+07	0	2.62839e+06	2.30492e+06	0	2.54272e+06	0	0	0	0	0	0	0	0	0	0	5.02188e+06	3.09367e+06		1.62882e+06	610870	2.0191e+06	605955	1.00438e+06	618733
C1_00180W_A	8.0763e+07	1.17108e+07	1.30319e+07	6.72502e+06	9.6118e+06	7.91509e+07	0	0	1.98638e+06	0	3.44246e+06	3.55331e+06	0	3.4129e+06	0	2.85675e+06	1.3928e+07	0	0	5.46927e+06	0	0	8.20723e+06	5.03908e+06	0	1.24311e+07		1.02361e+07	9.8654e+06	1.38668e+07	1.31638e+07	4.42705e+06	4.58789e+06
C3_04560W_A	14484063	1.43196e+07	1.6604e+07	1.26991e+06	1.126e+07	8.97084e+06	0	0	5.16203e+06	0	8.42567e+06	3.47846e+06	2.89277e+06	1.38793e+07	0	4.19729e+06	2.14154e+06	0	5.55047e+06	0	4.7077e+06	3035245	2.70062e+06	6.439e+06	4.05335e+06	7.37117e+06		5.87185e+06	4.96991e+06	7.73601e+06	5.38197e+06	2.8892e+06	4.31062e+06
C7_02380C_A	0	0	6.91314e+06	0	0	1.83091e+07	0	0	0	0	6.02136e+06	0	1.68512e+06	0	1.43113e+06	0	1.24818e+07	0	0	0	0	0	6.16436e+06	0	0	1.32242e+07		2.66899e+06	2.42564e+06	2.00634e+06	2.28864e+06	3.72922e+06	2.64484e+06
C1_06890C_A	0	0	0	0	0	0	2.53889e+06	0	0	0	0	2.1093e+06	0	7.0671e+06	0	0	0	0	0	0	0	0	1.44586e+07	0	3.84705e+06	0		1.60343e+06	705877	317361	1.14705e+06	3.66113e+06	0
C2_06390C_A	2.57422e+07	0	0	0	0	1.19506e+07	0	0	0	0	0	0	0	0	0	0	0	0	0	0	0	0	0	0	0	3.28707e+06		1.98017e+06	1.17213e+06	3.21778e+06	1.49383e+06	0	657414
C4_04890C_B	3.35004e+08	8.8312e+07	4.3239e+07	0	2.21233e+07	1.33831e+08	1.08069e+07	4.02416e+06	1.62632e+07	0	3.03195e+07	1.86241e+07	0	1.51515e+07	7.4657e+06	1.98837e+07	9.71997e+07	0	2.51926e+07	0	1.04638e+07	0	5.30724e+07	2.27883e+07	1.47039e+07	4.36125e+07		5.5506e+07	2.23464e+07	6.64262e+07	2.67048e+07	3.80337e+07	1.53729e+07
C1_09490C_A	12412186	0	0	0	0	1.13666e+07	0	0	0	0	0	0	0	0	0	0	0	0	0	0	0	0	0	0	0	1.29473e+06		954784	973947	1.55152e+06	1.42082e+06	0	258946
CR_08150W_B	5.75412e+07	1.25026e+07	7400452	0	0	4.84351e+07	0	0	0	0	1.2281e+07	0	0	0	0	0	1.78813e+07	0	0	1.7813e+07	0	0	1.28325e+07	0	5.28317e+06	2.678e+07		9.67094e+06	7.156e+06	1.12157e+07	6.05439e+06	7.19939e+06	8.91859e+06
C5_02580W_A	0	0	0	0	0	0	0	0	0	0	2.35839e+06	0	0	0	0	0	0	0	0	0	0	0	0	0	0	2.48486e+06		181415	191143	294799	0	0	496972
CR_06490C_A	3.81786e+07	1.8652e+06	0	0	0	2.00735e+07	0	0	0	0	0	1.27886e+06	0	0	0	0	0	0	0	0	0	0	0	0	0	4.81904e+06		3.0803e+06	2.01318e+06	5.00548e+06	2.66904e+06	0	963808
C6_01930W_A	9.94249e+06	0	0	0	0	9.06673e+06	0	0	0	0	0	0	0	0	0	0	0	0	0	0	0	0	0	0	555515	2.5162e+06		807539	890995	1.24281e+06	1.13334e+06	111103	503241
C6_01970C_B	75464360	0	0	0	0	51325941	2739155	0	0	0	6.59756e+06	2.4069e+06	0	0	0	0	0	0	0	0	0	0	8.59097e+06	6.94763e+06	3.6965e+06	1.08395e+07		7.46835e+06	5.50154e+06	1.06001e+07	6.7166e+06	2.45749e+06	3.55743e+06
C2_09320C_A	5.15479e+06	0	0	1.71777e+06	4.06773e+06	4.6423e+06	0	0	4.98745e+06	0	2.65476e+06	3.90762e+06	0	6.36855e+06	0	4.59783e+06	0	0	0	0	0	0	0	1.18049e+06	0	2.4123e+06		984385	2.22266e+06	1.59963e+06	3.16272e+06	0	718558
C6_02220W_A	0	0	0	0	0	2.14774e+07	0	0	0	0	0	0	0	0	0	0	0	0	0	0	0	0	0	0	0	4.44263e+06		0	1.99385e+06	0	2.68467e+06	0	888527
C5_02170C_B	4.02761e+07	0	0	0	0	2.13607e+07	0	0	0	0	0	0	0	0	0	0	0	0	0	0	0	0	0	0	0	6.83504e+06		3.09816e+06	2.1689e+06	5.03451e+06	2.67009e+06	0	1.36701e+06
C7_03660C_A	4.3939e+07	0	0	0	0	1.26097e+07	0	0	0	0	0	0	0	0	0	0	0	0	0	0	0	0	0	0	0	4.6635e+06		3.37992e+06	1.32871e+06	5.49237e+06	1.57621e+06	0	932700
C5_04590C_A	7.24493e+07	0	4.48564e+06	0	0	3.64387e+07	0	0	7.5507e+06	0	2.03193e+07	6.3201e+06	0	0	0	0	0	0	0	0	0	0	1.48485e+07	1.43859e+07	0	2.48002e+07		9.20411e+06	6.30346e+06	1.31006e+07	5.34485e+06	2.9697e+06	7.83723e+06
C4_02870C_A	1.89952e+07	0	0	0	0	2.39847e+07	0	0	0	0	0	0	0	0	0	0	0	0	0	0	0	0	0	0	0	4.93735e+06		1.46117e+06	2.22477e+06	2.3744e+06	2.99809e+06	0	987470
C7_00690W_B	0	2.92077e+07	3.05194e+07	0	0	0	3.277e+06	0	1.60468e+07	0	1.55832e+07	4.75412e+06	0	7.43235e+06	4.49762e+06	8.28538e+06	0	1.51255e+07	16093441	0	1.4962e+07	9.15291e+06	1.0053e+07	1.23811e+07	6.56327e+06	1.34945e+07		1.13051e+07	5.42019e+06	1.23915e+07	2.55898e+06	9.56704e+06	9.99812e+06
C1_02640C_A	0	0	0	0	0	0	0	0	0	0	0	0	0	0	0	0	0	0	0	0	0	0	0	0	0	2.34957e+06		0	180737	0	0	0	469915
C6_02330W_A	1.41382e+07	0	0	0	0	0	0	0	0	0	0	0	0	0	0	0	0	0	0	0	0	0	0	0	0	0		1.08755e+06	0	1.76727e+06	0	0	0
C4_00130W_B	3.9748e+09	1.37647e+10	2.16652e+10	1.61862e+09	4.51141e+09	1.29e+09	5.5077e+09	1.15715e+08	1.71518e+08	0	3.13961e+09	1.02118e+09	4.28182e+09	2.09861e+09	4.2133e+09	7.42286e+08	37744915292	1.34892e+10	1.73246e+10	1.09663e+10	1.93721e+10	1.34436e+10	5.14209e+09	2.57532e+09	6.65063e+09	2.93144e+09		1.05438e+10	4.6682e+09	7.08983e+09	1.42473e+09	1.60703e+10	9.85775e+09
C1_08600C_A	0	0	9104979	0	8.30604e+06	0	0	0	3.04484e+06	0	2.82484e+06	2.37092e+06	1.61177e+06	3.80586e+06	0	2.72689e+06	0	3.17003e+06	0	0	0	0	3.40573e+06	3.06662e+06	0	3.61457e+06		1.78171e+06	1.83776e+06	2.0733e+06	2.15121e+06	1.31515e+06	1.33624e+06
C5_05230C_A	4.0021e+07	0	0	0	0	3.87629e+07	0	0	0	0	0	0	0	0	0	0	0	0	0	0	0	0	0	0	0	7.43514e+06		3.07854e+06	3.55369e+06	5.00262e+06	4.84536e+06	0	1.48703e+06
C2_03810C_B	213746282	0	1.8187e+07	0	0	1.4803e+08	4.36569e+06	0	0	0	8.68793e+06	0	0	0	0	0	4.21733e+07	0	8.34907e+06	5.96521e+07	0	0	1.36909e+07	3.91766e+06	6.32842e+06	2.0304e+07		2.42714e+07	1.78388e+07	3.06234e+07	1.85038e+07	1.41083e+07	1.67747e+07
CR_01470W_B	6.79596e+06	0	0	0	0	17203460	0	0	0	0	0	0	0	0	0	0	0	0	0	0	0	0	0	0	0	1.67187e+06		522766	1.45195e+06	849495	2.15043e+06	0	334374
C6_00790C_B	0	0	5.2868e+07	0	0	0	0	0	0	0	3.74647e+06	0	1.42611e+06	5.18747e+06	0	3.73863e+06	0	0	0	0	2.76614e+07	0	2.05996e+06	6.61201e+06	0	9.46441e+06		4.62312e+06	4.05107e+06	7.25507e+06	1.11576e+06	411993	8.74755e+06
C2_03080W_B	1.19046e+07	0	0	0	0	1.49877e+07	0	0	0	0	0	0	0	0	0	0	0	0	0	0	0	0	0	0	0	3.95276e+06		915737	1.45696e+06	1.48807e+06	1.87346e+06	0	790552
C1_14350W_A	0	0	5.78262e+06	0	0	0	0	0	0	0	0	0	0	0	0	0	0	0	0	0	0	0	0	0	0	0		444817	0	722827	0	0	0
C7_01640W_A	2.42349e+07	0	0	0	0	1.31869e+07	0	0	0	0	0	0	0	0	0	0	0	0	0	0	0	0	0	0	0	7.44876e+06		1.86422e+06	1.58736e+06	3.02936e+06	1.64837e+06	0	1.48975e+06
CR_02980C_A	0	7.64246e+07	6.84461e+07	3.8317e+06	5.93714e+06	1.77398e+07	8.87438e+06	2.49971e+06	2.35506e+07	0	1.80666e+07	1.62904e+07	1.0601e+07	6.45967e+07	7.78703e+06	9.97761e+06	7.87892e+06	2.79557e+07	5.80816e+07	7.32361e+06	5.74819e+07	3.59655e+07	1.26381e+07	1.66163e+07	1.68157e+07	1.86786e+07		2.59323e+07	1.97645e+07	2.67188e+07	1.51091e+07	2.4674e+07	2.72132e+07
C1_06470W_B	2.52153e+08	8.12051e+06	0	0	0	0	0	0	0	0	0	0	0	0	0	0	1.49028e+07	0	0	0	0	0	0	7.09646e+06	0	0		2.11674e+07	545881	3.25342e+07	0	2.98055e+06	1.41929e+06
C2_06730W_A	1.86693e+07	0	0	0	0	2.4302e+07	0	0	0	0	6.02492e+06	0	0	0	0	0	0	0	0	0	0	0	1.65607e+06	0	0	4.66557e+06		2.02694e+06	2.22828e+06	3.08678e+06	3.03775e+06	331214	933114
C2_01000W_A	1.70634e+08	3.89038e+07	6.56168e+07	2.62667e+07	4.71197e+07	123787032	1.30822e+07	8.48106e+06	2.93033e+07	0	2.95671e+07	6.79998e+07	2.98057e+07	2.118e+08	1.54511e+07	3.87185e+07	6.06265e+07	2.11593e+07	2.03401e+07	5.68171e+07	1.20757e+07	1.23024e+07	4.03478e+07	4.90267e+07	2.09074e+07	8.30624e+07		4.27496e+07	5.67274e+07	4.90455e+07	6.55216e+07	3.26762e+07	4.26569e+07
C3_05000W_B	0	0	0	0	0	0	0	0	0	0	0	0	0	0	0	0	0	0	0	0	0	0	0	0	0	2.14713e+06		0	165164	0	0	0	429426
CR_00640W_B	3.28043e+07	0	0	0	0	2.5408e+07	0	0	0	0	0	0	0	1.44469e+06	0	0	4.03103e+06	0	0	2.3639e+06	0	0	0	0	0	7.22627e+06		2.83349e+06	2.8033e+06	4.10054e+06	3.35659e+06	806205	1.91803e+06
C2_10110W_B	4.44887e+07	8.81136e+06	7.24816e+06	0	0	26710976	0	0	0	0	1.82087e+06	0	0	0	0	0	1.61125e+07	0	0	2.88619e+07	0	0	0	0	0	5.70965e+06		6.03704e+06	4.71404e+06	7.79613e+06	3338872	3.2225e+06	6.9143e+06
C3_04380C_B	0	0	0	0	0	0	2.29893e+06	0	1.78364e+06	0	0	0	840590	0	590284	0	0	0	0	0	0	0	2.73405e+06	1.54054e+06	2.50258e+06	0		826929	118503	689181	0	1.04733e+06	308108
C1_03680W_B	0	0	0	0	3.70535e+06	2.9931e+07	0	0	0	0	5.60235e+06	0	1.32722e+07	4.26184e+06	2.56112e+06	0	9.5947e+06	2.77424e+07	3.12193e+07	1.06552e+07	1.33489e+07	1.31388e+07	0	0	2.05316e+06	2579871		7.08041e+06	5.97085e+06	2.67946e+06	4.73727e+06	1.41219e+07	7.94456e+06
C6_04520W_A	4.48336e+07	0	0	0	0	1.13689e+07	0	0	0	0	0	0	0	0	0	0	4812678	0	0	0	0	0	0	0	0	3.35452e+06		3.81895e+06	1.13257e+06	5.6042e+06	1.42111e+06	962536	670905
C1_05290W_A	1.85323e+07	0	0	0	0	1.47209e+07	0	0	0	0	0	0	0	0	0	0	0	0	0	0	0	0	0	0	0	4861464		1.42556e+06	1.50634e+06	2.31654e+06	1.84011e+06	0	972293
C2_01690W_A	0	0	0	0	0	0	0	0	7.49044e+06	0	5150423	0	0	0	0	0	0	1.04346e+07	0	0	0	0	0	0	0	0		1.77504e+06	0	1.58011e+06	0	2.08692e+06	0
C2_01020W_A	1.70634e+08	3.89038e+07	6.56168e+07	2.62667e+07	4.71197e+07	8.06737e+07	9.23932e+06	8.48106e+06	2.93033e+07	0	2.95671e+07	6.59471e+07	2.98057e+07	2.0762e+08	1.54511e+07	3.87185e+07	6.06265e+07	2.11593e+07	2.03401e+07	4.63461e+07	1.20757e+07	1.23024e+07	4.03478e+07	4.90267e+07	2.272e+07	8.30624e+07		4.25935e+07	5.21262e+07	4.85652e+07	5.93534e+07	3.30387e+07	4.05627e+07
CR_07050C_A	2.47751e+07	0	0	0	0	2.09606e+07	0	0	0	0	0	0	0	0	0	0	0	0	0	0	0	0	0	0	0	5.51002e+06		1.90578e+06	2.0362e+06	3.09689e+06	2.62007e+06	0	1.102e+06
C1_03600W_A	0	0	2.08933e+07	0	0	0	3.44376e+06	1.44979e+06	7.5971e+06	0	0	4.72032e+06	1.60322e+06	7.64931e+06	0	2.69452e+06	0	6.98173e+06	7.60378e+06	0	0	0	4.69561e+06	3.37236e+06	5062059	4.86649e+06		4.45235e+06	1.90406e+06	4.19218e+06	2.06424e+06	4.86864e+06	1.64777e+06
C3_02600C_A	1.86017e+07	3.00506e+07	3.29173e+07	0	1.16731e+07	40624078	5.50064e+06	2.3357e+06	1.75864e+07	0	7.55742e+06	8.23871e+06	7.8022e+06	1.94372e+07	4.84511e+06	7.25073e+06	2.66918e+07	1.39829e+07	1.29128e+07	0	1.15676e+07	1.09234e+07	1.44228e+07	7.15776e+06	9.68708e+06	9.55947e+06		1.55814e+07	9.90521e+06	1.56077e+07	1.11949e+07	1.55395e+07	7.84165e+06
C2_04310W_A	4.05448e+07	0	0	0	0	0	0	0	0	0	1.11632e+06	0	0	0	0	0	9.36918e+06	0	0	0	0	0	1.78321e+06	901704	0	4.45092e+06		4.06258e+06	411740	5.20764e+06	0	2.23048e+06	1.07052e+06
C4_00450C_A	7833755910	1.33169e+10	2.13414e+10	2.312e+09	5.95891e+09	1.85712e+09	4.94727e+09	1.67513e+08	2.41918e+08	0	2.8296e+09	5.86132e+08	4.20289e+09	2.59661e+09	4.17153e+09	4.88649e+08	37744915292	1.32324e+10	1.72583e+10	1.08095e+10	1.67889e+10	1.964e+10	7.22514e+09	2.44318e+09	6.55545e+09	1.76035e+09		1.08386e+10	5.03145e+09	7.36066e+09	1.74587e+09	1.64032e+10	1.02884e+10
C6_02870W_A	0	4.88213e+06	8.10888e+06	0	3362606	0	0	0	0	0	0	0	0	0	0	0	0	0	0	0	6.3415e+06	0	0	0	2.29299e+06	0		1.17569e+06	746469	1.62388e+06	420326	458599	1.2683e+06
C2_05930W_A	0	0	0	0	0	0	0	0	0	0	0	0	0	0	0	0	0	0	0	0	0	0	0	0	0	2.79144e+06		0	214726	0	0	0	558287
C5_02760W_B	0	0	0	0	0	0	0	0	0	0	0	0	1.88499e+06	0	0	0	0	0	0	0	0	0	0	0	0	0		144999	0	235623	0	0	0
C7_00860W_B	1.79509e+10	1.61185e+10	1.43448e+10	3.38159e+09	8.65356e+09	2.10073e+10	1345628526	9.13479e+08	2.49431e+09	2.31566e+07	5.75479e+09	2.63806e+09	4.73121e+09	4.15293e+09	4.17359e+09	1.60826e+09	1.94253e+10	1.59013e+10	1.84704e+10	2.01163e+10	1.26304e+10	1.14362e+10	1.96546e+09	3.21889e+09	2.01652e+09	2.51664e+09		9.59176e+09	7.09975e+09	8.36423e+09	5.29729e+09	1.15558e+10	9.98369e+09
C7_01970C_A	0	0	0	0	0	1.33595e+07	0	0	0	0	0	0	0	0	0	0	0	0	0	0	0	0	0	0	0	2532611		0	1.22247e+06	0	1.66994e+06	0	506522
C6_02040W_B	1.25862e+07	0	0	0	0	1.60082e+07	0	0	0	0	0	0	0	0	0	0	0	0	0	0	0	0	0	0	0	3.11841e+06		968167	1.47128e+06	1.57327e+06	2.00103e+06	0	623682
CR_07190W_B	0	0	0	0	2.77161e+06	0	2.23039e+06	0	0	0	2.95343e+06	0	1.42849e+06	0	0	1.55784e+06	0	0	0	0	0	0	4.94966e+06	2.86373e+06	0	1.41419e+06		889382	662105	826539	541181	989932	855585
CR_07190W_A	0	0	0	0	3.09466e+06	0	2.23039e+06	0	0	0	2.95343e+06	0	1.42849e+06	0	0	1.55784e+06	0	0	0	0	0	0	4.94966e+06	2.86373e+06	0	1.41419e+06		889382	686956	826539	581563	989932	855585
CR_07030C_A	0	3.68403e+06	5.4058e+06	0	0	0	0	0	332740	0	0	0	0	914529	0	0	0	1.37655e+07	3.33699e+06	0	8.39357e+06	0	1.18582e+06	649299	0	0		2.13161e+06	765954	1.17782e+06	114316	3.65766e+06	1.80857e+06
C4_04390W_B	3.6694e+07	0	0	0	0	2.28786e+07	0	0	868219	0	5.04452e+06	0	0	0	0	0	0	0	0	0	0	0	4.52152e+06	4.5933e+06	2.60184e+06	1.52421e+07		3.82539e+06	3.28569e+06	5.32584e+06	2.85983e+06	1.42467e+06	3.96708e+06
C7_02300W_B	4.90102e+07	9.83435e+07	5.94385e+07	0	3.5842e+07	8.31706e+07	4.11715e+07	7506956	1.3738e+07	0	5.03915e+07	1.95669e+07	4.43139e+07	2.10461e+07	3.44931e+07	2.04495e+07	1.43421e+08	1.12641e+08	8.26205e+07	1.09043e+08	9.20494e+07	8.80208e+07	1.67724e+07	1.33368e+07	3.24288e+07	1.8377e+07		5.99064e+07	3.91084e+07	4.88625e+07	2.34478e+07	7.75767e+07	6.41654e+07
CR_00540C_A	9.34938e+07	0	0	0	0	1.17817e+07	0	0	1.29383e+06	0	5.64693e+06	0	0	0	0	0	0	0	0	0	0	0	5.21702e+06	3.02001e+06	0	7.8475e+06		8.12704e+06	1.74225e+06	1.25543e+07	1.47271e+06	1.0434e+06	2.1735e+06
C3_03420C_A	9.42075e+06	0	0	0	0	5.84989e+06	0	0	0	0	0	0	0	0	0	0	0	0	0	0	0	0	0	0	0	2.20295e+06		724673	619449	1.17759e+06	731237	0	440589
C1_00710C_A	0	0	0	0	0	2.5957e+07	0	0	0	0	0	0	0	0	0	0	0	0	0	0	0	0	0	0	0	2.65251e+06		0	2.20073e+06	0	3.24462e+06	0	530502
C1_09680W_A	0	0	0	0	0	9.41614e+06	0	0	0	0	0	0	0	0	0	0	0	0	0	0	0	0	0	0	0	5.47071e+06		0	1.14514e+06	0	1.17702e+06	0	1.09414e+06
C4_04070C_B	0	0	2.69175e+07	7.09318e+06	121853628	0	0	0	1.58509e+06	0	0	0	0	1.17045e+06	0	0	0	9.37609e+07	0	0	2.27155e+07	58833466	0	0	0	0		9.40489e+06	1.6282e+07	3.56282e+06	1.62647e+07	1.87522e+07	1.63098e+07
CR_09690C_B	3.98578e+07	3.53064e+07	2.73016e+07	1.28627e+07	3.19507e+07	7.58045e+07	1.83252e+07	2.69148e+06	5.12273e+06	0	3.10741e+07	1.61267e+07	1.4183e+07	1.81559e+07	9.87821e+06	1.763e+07	4.50499e+07	1.56713e+07	1.40377e+07	5.78045e+07	2.95279e+07	2.88071e+07	3.70892e+06	6.45925e+06	1.29759e+07	1.14352e+07		2.0961e+07	2.37889e+07	2.26311e+07	2.19027e+07	1.82888e+07	2.68068e+07
C1_08230C_A	3.95739e+07	2.72403e+07	1.26598e+07	9511000	1.90206e+07	5.30951e+07	0	2.06699e+06	1.21026e+07	0	5.10173e+06	4.43552e+06	3.52034e+06	7.08612e+06	7.79518e+06	1.03501e+07	1.28804e+07	4.58444e+06	0	0	0	2.77501e+06	4.60891e+06	3.77533e+06	0	0		1.00052e+07	8.62429e+06	1.34992e+07	1.31957e+07	4.41474e+06	1.31007e+06
C5_04810W_A	2.87794e+07	0	0	0	0	8.1357e+06	0	0	0	0	0	0	0	0	0	0	3.96069e+06	0	0	0	0	0	0	0	0	4.08105e+06		2.51847e+06	939750	3.59742e+06	1.01696e+06	792138	816210
C4_00510C_A	0	0	0	0	0	0	0	4.17727e+06	3.17984e+06	0	3.23455e+06	0	0	4.02594e+06	0	3.2746e+06	0	0	0	0	3531217	0	0	0	0	0		493414	1.15454e+06	801798	1.43473e+06	0	706243
C1_04130W_B	0	0	3.70626e+06	0	3.15256e+06	4.2996e+06	0	1.47591e+06	4.78831e+06	0	2.68452e+06	2.20842e+06	1.91578e+06	3.45289e+06	0	2.35239e+06	0	0	0	0	0	0	0	0	2.22193e+06	3.90329e+06		1.17822e+06	1.60347e+06	1.63686e+06	2.11772e+06	444386	780659
C1_00460W_A	0	0	0	0	0	8.19858e+06	0	0	0	0	0	0	0	0	0	0	0	0	0	0	0	0	0	0	0	0		0	630660	0	1.02482e+06	0	0
C3_04140C_A	1.51439e+07	0	1.37657e+06	0	0	2.01282e+06	0	0	0	0	0	0	0	0	0	0	2.6225e+06	0	0	0	0	0	1.93022e+06	860437	0	4.9537e+06		1.62102e+06	602073	2.06506e+06	251602	910546	1.16283e+06
C3_02590W_B	0	7.43436e+06	9.28197e+06	0	2.14203e+06	3.57452e+06	1.18515e+06	0	0	0	1.81181e+06	756251	1.46823e+06	2.4017e+06	962623	1.61721e+06	0	2.27669e+06	2.91283e+06	0	1.3187e+06	301269	1.5734e+06	2.0725e+06	1.23992e+06	1.84722e+06		2.319e+06	1.23318e+06	2.76802e+06	1.31146e+06	1.60057e+06	1.10794e+06
CR_05780W_A	1.29328e+07	0	0	0	0	1.26165e+07	0	0	0	0	0	0	0	0	0	0	0	0	0	0	0	0	0	0	0	4.16514e+06		994834	1.29089e+06	1.61661e+06	1.57706e+06	0	833028
C7_02890C_A	6.68481e+06	0	0	0	0	8.32091e+06	0	0	0	0	3.5261e+06	5.73892e+06	0	3.79521e+06	0	0	0	0	0	0	0	0	0	0	0	7.98628e+06		785454	1.98779e+06	1.27636e+06	2.23188e+06	0	1.59726e+06
C6_00820W_A	0	3.07895e+07	3.98933e+07	3.16965e+06	1.71234e+07	0	186778	0	1.66831e+07	0	1.527e+07	0	0	0	3.06927e+06	0	129307945	3.30858e+07	2.69147e+07	9.98015e+07	1.4728e+07	8.84439e+06	1.00119e+07	9.91287e+06	5.15396e+06	6.06325e+06		2.38743e+07	1.22802e+07	1.32365e+07	2.53664e+06	4.08948e+07	2.787e+07
C7_00440C_A	0	0	1.62042e+06	0	1.41715e+06	0	0	0	0	0	0	0	754551	0	0	1.59911e+06	0	7.04733e+06	0	0	9.45359e+06	2.76498e+06	0	914289	0	2.80039e+06		724792	1.45766e+06	296871	377033	1.40947e+06	3.18665e+06
C2_00100C_A	0	2.01043e+07	1.82356e+07	4.16287e+06	1.07815e+07	5.79925e+07	0	0	3.0146e+06	0	8.52068e+06	3.94857e+06	9.41632e+06	1.2789e+07	7.08977e+06	9.53588e+06	1.09448e+08	1.99756e+08	2.17549e+08	8.36439e+07	1.57569e+08	1.18766e+08	1.5795e+07	9.83403e+06	2.06542e+06	6.62895e+06		4.69996e+07	3.65886e+07	8.29766e+06	1.24013e+07	1.08923e+08	7.52883e+07
C1_07120W_A	5.26726e+07	6.82699e+07	1.19381e+08	9.44241e+06	2.84373e+07	2.57368e+07	1.27726e+07	5.50339e+06	2.19496e+07	0	2.3928e+07	5.30913e+07	1.62586e+07	7.61081e+07	1.22124e+07	1.79223e+07	0	1.19221e+07	7.12108e+06	1.72264e+06	4.75438e+07	1.45563e+07	3.16249e+07	2.82546e+07	1.58923e+07	4.14321e+07		3.03081e+07	2.69039e+07	4.09306e+07	2.70302e+07	1.33121e+07	2.67019e+07
C2_02260W_A	0	1.15027e+07	1.07511e+07	0	0	0	0	0	0	0	0	0	0	0	0	0	0	0	5.58455e+06	0	3.77194e+06	0	0	0	0	0		2.14141e+06	290149	2.78172e+06	0	1.11691e+06	754387
CR_07280W_A	0	8.82598e+06	974617	0	0	0	2.11778e+06	0	0	0	3.78886e+06	0	1.83592e+06	5.92421e+06	1.84094e+06	3.07014e+06	0	0	1.0241e+07	0	9.3434e+06	0	9.55273e+06	5.38066e+06	0	3.0159e+07		3.01368e+06	4.14442e+06	2.42301e+06	1.12429e+06	3.95875e+06	8.97662e+06
C6_03080C_A	0	2.31347e+07	9.17124e+06	0	0	0	0	0	0	0	0	0	0	0	0	0	0	0	0	0	0	0	0	0	0	3.05956e+06		2.48507e+06	235351	4.03824e+06	0	0	611913
CR_09160C_A	1.65519e+07	0	0	0	0	2.4703e+07	0	0	0	0	0	0	0	0	0	0	0	0	0	0	0	0	0	0	0	1.61263e+06		1.27322e+06	2.02428e+06	2.06899e+06	3.08788e+06	0	322526
CR_10840C_B	1.12936e+07	0	0	0	0	0	0	0	0	0	0	0	0	0	0	0	0	0	0	0	0	0	0	0	0	2.13979e+06		868739	164600	1.4117e+06	0	0	427959
C2_01360C_B	0	0	0	0	0	0	0	0	0	0	4.87915e+06	0	0	0	3.23733e+06	1.09142e+06	0	5.82549e+06	9.0946e+06	5.3563e+06	5.51528e+06	4.13097e+06	0	0	0	0		1.77204e+06	1.238e+06	1.01456e+06	136428	2.98402e+06	3.00051e+06
C1_01870C_A	2.11238e+07	0	0	0	0	1.29587e+07	0	0	0	0	0	0	0	0	0	0	0	0	0	0	0	0	0	0	0	2.74135e+06		1.6249e+06	1.2077e+06	2.64047e+06	1.61984e+06	0	548270
CR_09240C_A	0	0	0	0	0	0	0	0	0	0	0	0	0	0	0	0	0	0	0	0	0	0	0	0	0	1.65959e+06		0	127661	0	0	0	331918
C3_07810C_A	5.37585e+07	0	6.66072e+06	0	0	3.10995e+07	2.67885e+06	1.63451e+06	9.59728e+06	0	6.79015e+06	9.57285e+06	0	8.57318e+06	0	5.12061e+06	0	0	0	0	0	0	5.19885e+06	0	3.83908e+06	1.7731e+07		6.80949e+06	5.67167e+06	9.93569e+06	7.00009e+06	1.80759e+06	3.54619e+06
C1_08330C_B	1.81477e+08	0	0	0	0	1.72232e+08	2.74108e+06	0	5.78719e+06	0	1.89691e+07	4.07479e+06	0	3.66484e+06	0	4.46615e+06	35369495	0	0	0	0	0	9.54656e+06	5.6954e+06	1.46334e+06	3.88157e+07		1.96426e+07	1.76114e+07	2.61217e+07	2.30547e+07	9.27588e+06	8.90221e+06
C6_03850C_B	31448846	0	2.26419e+08	0	8.75016e+07	0	0	1.22223e+06	3.52078e+08	0	1.92921e+07	1.16883e+07	0	0	6.75765e+06	0	5.40204e+07	8.22569e+07	0	80405209	0	1.0464e+08	4.25332e+07	4.45985e+07	0	0		6.26774e+07	2.53889e+07	7.94994e+07	1.25515e+07	3.57621e+07	4.59287e+07
C1_04390C_A	0	3.71452e+06	8.84799e+06	0	9.12139e+06	7.16528e+06	2.23733e+06	1.49293e+06	6.44281e+06	0	4.64287e+06	5.06063e+06	1.09948e+06	7.19601e+06	0	3.58498e+06	0	1.71095e+06	2.30263e+06	0	2.39296e+06	3.04327e+06	1.23286e+06	2.3785e+06	0	3.49546e+06		2.47934e+06	3.45626e+06	3.37312e+06	4.20265e+06	1.04929e+06	2.26204e+06
CR_04660C_A	6.47007e+07	0	0	0	0	7.43197e+06	0	0	0	0	0	0	0	0	0	0	0	0	0	0	0	0	0	0	0	6.15279e+06		4.97698e+06	1.04498e+06	8.08759e+06	928997	0	1.23056e+06
C2_04570W_B	0	0	1.14984e+07	0	0	0	0	2.61861e+06	1.3703e+07	0	4.55556e+06	6.47916e+06	2.6225e+06	1.34231e+07	2.20883e+06	7.41259e+06	0	0	2.89345e+06	0	4.24631e+06	0	2.31012e+06	3.72525e+06	2.78349e+06	8.96879e+06		3.27503e+06	3.60568e+06	4.32354e+06	3.74169e+06	1.59741e+06	3.38807e+06
C3_01630W_A	1.01641e+07	0	0	0	0	9.51612e+06	0	0	0	0	0	0	0	0	0	0	0	0	0	0	0	0	0	0	0	2.8544e+06		781854	951579	1.27051e+06	1.18952e+06	0	570880
C5_02860C_B	20146595	0	0	0	0	1.23948e+07	0	0	0	0	1.89614e+06	0	0	0	0	0	0	0	0	0	0	0	1.0497e+06	0	0	2.47377e+06		1.77634e+06	1.14374e+06	2.75534e+06	1.54935e+06	209939	494754
C1_02330C_B	157330428	20732544	1.05625e+07	0	0	8.44176e+07	0	0	0	0	0	0	0	0	0	0	2.91361e+07	0	0	22244477	0	0	0	5.60371e+06	6.09319e+06	0		1.72196e+07	8.63583e+06	2.35782e+07	1.05522e+07	7.04585e+06	5.56964e+06
C2_02540W_A	0	1.13187e+07	1.31331e+07	0	5.13722e+06	5.14993e+06	995560	1.06711e+06	5.69357e+06	0	5.0624e+06	3.48253e+06	2.40621e+06	6.13012e+06	775221	3.15975e+06	0	0	4.44767e+06	0	5.00875e+06	0	2.69028e+06	2.31984e+06	2.75752e+06	5.72073e+06		3.79079e+06	2.85969e+06	4.92309e+06	3.01583e+06	1.9791e+06	2.60986e+06
CR_01950W_A	0	1.77291e+07	19781022	0	0	0	0	0	5.19368e+06	0	7.22167e+06	0	6.89617e+06	1.02638e+07	0	0	0	1.28695e+07	9.64374e+06	0	1.3357e+07	0	0	0	0	0		6.10268e+06	1.81699e+06	7.1027e+06	1.28298e+06	4.50264e+06	2.67141e+06
CR_06070W_A	0	0	0	0	0	1.86268e+07	0	0	3.91073e+06	0	3.71433e+06	0	0	0	0	0	0	0	0	0	0	0	0	0	0	2.46146e+06		586543	1.62217e+06	953132	2.32835e+06	0	492293
C1_10970W_A	0	1.75866e+07	1.61546e+07	4.82921e+06	0	0	5.44136e+06	0	5.67975e+06	0	1.19986e+07	1.12098e+07	1.04801e+07	30147845	0	1.03612e+07	0	9.46389e+06	1.0713e+07	0	1.33415e+07	0	6.26057e+06	2.16937e+07	1.10365e+07	1.35327e+07		8.06268e+06	8.08584e+06	8.41762e+06	7.06851e+06	7.49478e+06	9.71358e+06
C5_02460C_B	0	0	0	0	0	7.51137e+07	2.85447e+07	0	0	0	9.15624e+06	7153443	1.51591e+07	3.16869e+07	1.0342e+07	0	61754413	6.18121e+07	2.75035e+07	0	5.34822e+07	2.73805e+07	0	0	0	0		1.64825e+07	1.49859e+07	7.90026e+06	1.42443e+07	3.0214e+07	1.61725e+07
C5_02460C_A	0	0	0	0	0	6.24114e+07	2.85447e+07	0	0	0	5.63637e+06	7153443	3.75468e+07	3.16869e+07	1.0342e+07	1.38452e+06	6.31853e+07	4.40525e+07	2.2869e+07	0	5.49713e+07	3.87307e+07	0	0	0	0		1.63213e+07	1.51029e+07	1.02587e+07	1.28295e+07	2.60213e+07	1.87404e+07
C6_03470W_A	0	0	4.38611e+06	0	1.92278e+06	0	0	0	1.89186e+06	0	5.78659e+06	1.71925e+06	4.50585e+06	5.37581e+06	2.86534e+06	6.27196e+06	0	5.82526e+06	0	0	3718004	0	5.46039e+06	6.84592e+06	0	1.47847e+06		2.36318e+06	2.10248e+06	2.42947e+06	1.91122e+06	2.25713e+06	2.40848e+06
C3_04680W_B	0	0	0	0	0	0	0	0	0	0	0	0	0	0	0	0	0	0	0	0	0	0	0	0	0	2.70296e+06		0	207920	0	0	0	540593
CR_01310W_A	0	0	0	0	0	1.67129e+07	0	0	0	0	0	0	0	0	0	0	0	0	0	0	0	0	0	0	0	2.25091e+06		0	1.45876e+06	0	2.08912e+06	0	450182
C7_04190C_B	0	8.54636e+06	1.47582e+07	0	3.83164e+06	0	0	0	5.41504e+06	0	3.13441e+06	2.54352e+06	2.3771e+06	2.72167e+06	0	3.04148e+06	0	0	0	0	0	0	2.1433e+06	1.91686e+06	0	4.37467e+06		2.79803e+06	1.41768e+06	4.27888e+06	1.51729e+06	428660	1.25831e+06
C6_02930W_A	0	6.3387e+06	8.19253e+06	0	0	0	0	0	5.30703e+06	0	6.53507e+06	2.54607e+06	2.75061e+06	7.55035e+06	0	3.18987e+06	0	5.72298e+06	7.71415e+06	0	5.02243e+06	1.87687e+06	6.00453e+06	9.36269e+06	1.29231e+06	4.10447e+06		3.83522e+06	2.58867e+06	3.64049e+06	1.66079e+06	4.14679e+06	4.07329e+06
C2_06640C_A	0	0	0	0	0	2.08215e+07	0	0	0	0	0	0	0	0	0	0	0	0	0	0	0	0	0	0	0	7.41096e+06		0	2.17173e+06	0	2.60269e+06	0	1.48219e+06
C4_00120W_B	0	0	0	0	0	0	0	0	0	0	0	0	5.83747e+06	0	3.57186e+06	0	0	0	0	0	0	0	0	0	1.55832e+07	6.17023e+06		1.9225e+06	474633	1.17617e+06	0	3.11663e+06	1.23405e+06
C4_04150C_A	7.17473e+06	0	0	0	0	13513371	0	0	0	0	0	0	0	0	0	0	0	0	0	0	0	0	0	0	0	4.23833e+06		551902	1.36552e+06	896841	1.68917e+06	0	847665
C4_05450C_B	0	0	0	0	0	0	0	0	0	0	0	0	0	0	0	0	0	0	0	0	0	0	0	0	0	2.97981e+06		0	229216	0	0	0	595962
C2_07190C_A	0	0	0	0	0	1.58015e+06	0	0	0	0	0	0	0	0	0	0	0	0	0	0	0	0	0	0	0	0		0	121550	0	197519	0	0
CR_02710W_A	0	0	0	0	7.17019e+06	0	883673	0	4.82292e+06	0	7.6039e+06	4.2918e+06	1.51226e+06	7.92389e+06	1.66057e+06	3.52791e+06	0	0	0	0	0	0	0	4.37516e+06	2.48349e+06	7098134		1.45899e+06	2.64516e+06	2.06042e+06	2.86422e+06	496698	2.29466e+06
C7_04300W_B	0	0	2.88565e+06	664549	2.03491e+06	5.39269e+06	0	0	1.17003e+06	0	3.75708e+06	1.9328e+06	1.69444e+06	4.39875e+06	0	1.02625e+06	0	0	0	0	1.70564e+06	0	0	1.17297e+06	1.57502e+06	3.84134e+06		852478	1.70538e+06	1.1884e+06	1.93124e+06	315004	1.34399e+06
CR_05180C_B	7.16783e+06	0	0	0	0	0	0	0	0	0	0	0	0	0	0	0	0	0	0	0	0	0	0	0	0	3.08742e+06		551372	237494	895979	0	0	617485
C7_03920C_B	0	0	0	0	0	0	0	0	0	0	0	0	0	0	0	0	0	0	0	0	0	0	0	0	0	5.6766e+06		0	436662	0	0	0	1.13532e+06
CR_03060W_A	1.09741e+07	0	0	0	0	0	0	0	0	0	0	0	0	0	0	0	0	0	0	0	0	0	0	0	0	3.69928e+06		844158	284560	1.37176e+06	0	0	739856
C3_02350W_A	0	1.62072e+07	1.70985e+07	0	5.01711e+06	7.98877e+06	0	0	0	0	1.96524e+06	2.02735e+06	5.0344e+06	1.08676e+07	0	0	0	7.13394e+06	1.42936e+08	0	1.19353e+07	6.10459e+06	2.73568e+06	4.11878e+06	0	6.55086e+06		1.48547e+07	4.2008e+06	5.03816e+06	3.23761e+06	3.05611e+07	5.7419e+06
C4_00410W_A	0	0	0	0	0	0	0	0	2.62234e+06	0	4.12216e+06	1.92031e+06	0	2.03725e+06	0	0	0	0	0	0	0	0	0	1.76161e+06	0	3.01542e+06		518808	671891	843063	494694	0	955407
C2_08160C_B	3.91628e+07	2.07006e+06	0	0	0	3.9931e+07	0	0	0	0	7.88678e+06	1.31837e+07	0	1.44516e+07	0	0	1.00523e+07	0	0	0	0	0	6.29406e+06	3.89553e+06	2.60419e+06	2.12355e+07		5.23617e+06	7.13057e+06	6.13996e+06	8.4458e+06	3.79011e+06	5.0262e+06
C7_01800C_B	3.83784e+07	0	0	0	0	1.22894e+07	0	0	0	0	0	0	0	0	0	0	0	0	0	0	0	0	0	0	0	3.79151e+06		2.95218e+06	1.237e+06	4.79729e+06	1.53618e+06	0	758301
CR_03170W_A	2.25544e+07	0	0	0	0	1.58581e+07	0	0	0	0	0	0	0	0	0	0	3469893	0	0	0	0	0	0	0	0	2.32739e+06		2.00187e+06	1.39889e+06	2.8193e+06	1.98227e+06	693979	465478
CR_00200W_A	8.48863e+06	0	0	0	0	2.18489e+07	0	0	0	0	0	0	0	0	0	0	0	0	0	0	0	0	0	0	0	4.44215e+06		652972	2.02239e+06	1.06108e+06	2.73111e+06	0	888429
C2_05100C_A	0	0	0	0	5.44601e+06	1.49049e+07	0	0	3.43761e+06	0	0	0	2.13096e+06	0	0	0	0	0	0	0	0	0	0	1.65886e+06	0	4.1645e+06		428351	2.01341e+06	696070	2.54387e+06	0	1.16467e+06
C1_02630C_A	0	6.13906e+07	2.86327e+06	0	2.72396e+07	50586652	0	0	4.20245e+06	0	7.85108e+06	0	1.17658e+07	1.09259e+07	3.68667e+06	0	0	1.86866e+07	0	5.36467e+07	1.07767e+07	2.05615e+07	1.48039e+07	1.53981e+07	0	9.52646e+06		9.63465e+06	1.52817e+07	1.147e+07	1.1094e+07	6.69811e+06	2.19819e+07
C6_03400C_B	0	0	0	0	0	6608183	0	0	0	0	0	0	0	0	0	0	0	0	0	0	0	0	0	0	0	0		0	508322	0	826023	0	0
C1_03010W_A	0	0	0	0	0	3.3992e+07	0	0	2.3262e+06	0	2.44566e+06	0	1.44757e+06	0	0	2.18515e+06	0	0	0	0	0	0	1.35342e+06	1.37166e+06	0	7.5709e+06		582526	3.47075e+06	777428	4.52215e+06	270683	1.78851e+06
CR_10160W_B	2.54976e+07	0	0	0	0	1.91017e+07	0	0	0	0	0	0	0	0	0	0	0	0	0	0	0	0	0	0	0	6.00643e+06		1.96135e+06	1.9314e+06	3.18719e+06	2.38772e+06	0	1.20129e+06
C4_06980W_A	3.80547e+07	0	0	0	0	0	0	0	0	0	0	0	0	0	0	0	7.42657e+06	4.14554e+07	1.34773e+07	1.99077e+07	0	0	0	0	0	0		7.72415e+06	1.53136e+06	4.75684e+06	0	1.24719e+07	3.98154e+06
C1_11650W_A	0	0	0	0	0	0	1.63223e+06	0	1.91954e+06	0	5.03298e+06	0	1.64315e+06	0	1.6249e+06	1.07185e+06	0	0	0	0	0	0	1.46299e+06	0	1.27749e+06	4.01892e+06		1.12256e+06	391598	1.4816e+06	133982	548096	803783
C2_01010W_A	251636667	3.89038e+07	6.56168e+07	2.62667e+07	4.71197e+07	123787032	1.30822e+07	8.48106e+06	2.93033e+07	0	2.95671e+07	6.59471e+07	2.98057e+07	2.0762e+08	1.54511e+07	3.87185e+07	6.06265e+07	2.11593e+07	2.03401e+07	5.68171e+07	1.20757e+07	1.23024e+07	4.03478e+07	4.90267e+07	1.89774e+07	8.30624e+07		4.88321e+07	5.6248e+07	5.91708e+07	6.47425e+07	3.22902e+07	4.26569e+07
CR_10470C_A	0	0	6.37056e+06	0	0	0	0	0	5.33447e+06	0	4.78137e+06	3.46775e+06	2.36117e+06	1.78236e+06	0	0	0	0	0	0	1.93646e+06	0	0	4.81567e+06	566819	5.17855e+06		1.49341e+06	1.3216e+06	2.35595e+06	656264	113364	2.38614e+06
C7_03180C_A	0	0	0	0	0	0	0	0	0	0	0	0	0	0	0	0	0	0	0	0	0	0	5.80551e+06	0	0	1.00286e+07		446578	771434	0	0	1.1611e+06	2.00573e+06
C2_08000C_A	1.51777e+07	0	0	0	0	1.50243e+07	0	0	0	0	0	0	0	0	0	0	0	0	0	0	0	0	0	0	0	2.68245e+06		1.16752e+06	1.36206e+06	1.89721e+06	1.87804e+06	0	536489
C5_02710W_A	0	0	0	0	0	0	0	0	0	0	0	0	0	0	0	0	0	0	0	0	0	0	1.58273e+06	0	0	4.23639e+06		121748	325876	0	0	316546	847278
CR_00250W_A	2.34124e+07	0	0	0	0	7.36731e+06	0	0	0	0	0	0	0	0	0	0	6.90932e+06	0	0	8.38751e+06	0	0	0	0	0	0		2.33244e+06	1.21191e+06	2.92655e+06	920914	1.38186e+06	1.6775e+06
C6_01560W_B	0	0	0	0	0	7.98481e+06	0	0	0	0	0	1.95158e+06	0	0	0	0	0	0	0	0	0	0	0	0	0	2.52154e+06		0	958303	0	1.24205e+06	0	504308
C5_04640C_A	0	0	2.35545e+06	0	0	0	0	0	2.44931e+06	0	2.63668e+06	1.28068e+06	0	3.04213e+06	0	1.53547e+06	0	0	0	0	0	0	451538	1.16838e+06	0	2.65007e+06		607151	744363	930179	732284	90307.6	763690
C2_04080W_A	0	2.95999e+07	5.76284e+07	4.43308e+06	2.81336e+07	3.57179e+07	0	4.86197e+06	3.49209e+07	0	1.78834e+07	5.33104e+06	6.84739e+06	7.71154e+06	6.0146e+06	6.39885e+06	7.33397e+06	1.58387e+07	1.47617e+07	2.73449e+07	1.44481e+07	8.17279e+06	4.61008e+06	8.11069e+06	9.28039e+06	1.69537e+07		1.57477e+07	1.28937e+07	1.91118e+07	1.15735e+07	1.0365e+07	1.5006e+07
C3_00930W_A	0	0	1.19227e+07	0	4.69517e+06	0	0	938349	1.65916e+06	0	0	2.68792e+06	5.19802e+06	9.5992e+06	2.94227e+06	2.82727e+06	0	1.2781e+07	0	0	9.72101e+06	0	3.39227e+06	5.47153e+06	1.57282e+06	2.02588e+06		3.03602e+06	2.92049e+06	2.71527e+06	2.59349e+06	3.54921e+06	3.44368e+06
C1_10790W_A	2.97599e+07	0	0	0	0	1.85182e+07	0	0	0	0	0	0	0	0	0	0	0	0	0	0	0	0	0	0	0	3.40184e+06		2.28922e+06	1.68616e+06	3.71999e+06	2.31478e+06	0	680368
CR_00680W_A	0	7.03914e+06	7.66751e+06	0	0	0	0	0	0	0	1.69688e+06	0	0	0	0	0	0	0	3.38214e+06	0	2.87686e+06	0	0	0	0	0		1.52197e+06	221297	2.05044e+06	0	676428	575372
C4_00200C_A	2.66102e+06	0	0	0	0	0	0	0	0	0	0	0	0	0	0	0	0	0	0	0	0	0	0	0	0	3.78673e+06		204694	291287	332628	0	0	757347
CR_01950W_B	0	1.23673e+07	1.42672e+07	0	0	0	0	0	5.19368e+06	0	7.22167e+06	0	6.89617e+06	0	0	0	0	1.28695e+07	9.64374e+06	0	8.72678e+06	0	0	0	0	0		5.26609e+06	671290	5.74325e+06	0	4.50264e+06	1.74536e+06
C2_09710C_A	0	4.90074e+06	4.31983e+06	0	0	0	0	0	2.32171e+06	0	0	0	0	4.92963e+06	0	0	0	2.04614e+06	0	0	0	0	0	2.05174e+06	0	0		1.04526e+06	537028	1.44279e+06	616204	409229	410347
C4_03520C_A	3.96634e+09	1.28605e+09	8.09223e+08	3.03667e+07	6.13858e+08	2.58757e+09	4.59517e+08	1.31266e+08	2.3077e+08	0	7.75466e+07	1.06857e+07	1.22833e+08	3.8727e+07	3.79632e+07	3.22683e+07	2.31021e+09	2.48077e+08	1.25359e+08	4.47185e+09	1.8086e+08	1.82589e+08	8.37984e+07	6.65017e+07	1.16764e+08	4.18577e+07		7.59574e+08	6.45262e+08	8.73781e+08	4.30593e+08	5.76842e+08	9.88731e+08
C3_04810C_B	1.56341e+07	0	0	0	0	1.64473e+07	0	0	0	0	3.4978e+06	0	0	0	0	0	0	0	0	0	0	0	0	0	0	7.3263e+06		1.47168e+06	1.82874e+06	2.39149e+06	2.05591e+06	0	1.46526e+06
C7_03670W_B	0	0	0	0	0	1.9614e+07	0	0	0	0	0	0	0	0	0	0	0	0	0	0	0	0	0	0	0	1.93904e+06		0	1.65792e+06	0	2.45175e+06	0	387808
C5_03550W_B	0	0	17762967	0	0	0	0	0	5.95114e+06	0	7.31524e+06	0	3.36363e+06	1.06798e+07	1.97239e+06	2.60339e+06	0	6.29266e+06	0	0	5.26106e+06	0	2.92138e+06	4.16055e+06	3.3282e+06	3.46602e+06		3.76212e+06	2.01314e+06	4.54567e+06	1.6604e+06	2.50845e+06	2.57753e+06
C6_00440C_B	0	1.42181e+07	1.84292e+07	0	4.99423e+06	0	5.421e+06	504295	0	0	4.99105e+06	7.94056e+06	0	0	4.02025e+06	6.99719e+06	0	2.99472e+06	0	0	3.85343e+06	0	1.19212e+07	1.02191e+07	3.31513e+06	1.11236e+07		5.02389e+06	3.51019e+06	5.88494e+06	2.55453e+06	3.6462e+06	5.03924e+06
C1_08590C_A	0	0	0	0	0	0	0	0	0	0	0	0	0	0	0	0	0	0	0	0	0	0	0	0	1.51383e+06	2.00617e+06		116448	154321	0	0	302765	401234
C4_06730C_A	0	0	1.09948e+07	0	4.49131e+06	8.14776e+06	1.8967e+06	0	3.4707e+06	0	3.85946e+06	1.9258e+06	1.66933e+06	4.34348e+06	2.04262e+06	0	0	4.36166e+06	3.32426e+06	0	3.9497e+06	0	3.91342e+06	4.20013e+06	1.84496e+06	3.53739e+06		2.87522e+06	2.35351e+06	2.9917e+06	2.36354e+06	2.68886e+06	2.33744e+06
CR_10250C_A	0	0	0	0	0	1.29446e+07	0	0	0	0	0	0	0	0	0	0	0	0	0	0	0	0	0	0	0	1.12006e+07		0	1.85733e+06	0	1.61808e+06	0	2.24012e+06
CR_00780C_B	1.4437e+07	0	0	0	0	1.3696e+07	0	0	0	0	0	0	0	0	0	0	0	0	0	0	0	0	0	0	0	0		1.11054e+06	1.05354e+06	1.80463e+06	1.71201e+06	0	0
C2_04370W_B	0	0	0	0	0	1.02056e+07	0	0	0	0	0	0	0	0	0	0	0	0	0	0	0	0	0	0	0	1.86005e+06		0	928129	0	1.2757e+06	0	372011
C1_07600W_B	0	0	0	0	0	1.48374e+07	0	0	0	0	3.87534e+06	0	0	0	0	0	0	0	0	0	0	0	0	0	0	0		298103	1.14134e+06	484417	1.85467e+06	0	0
C4_01450W_B	0	0	3.99698e+06	0	1.51809e+06	0	0	0	2.73935e+06	0	2.18469e+06	0	0	3.62324e+06	0	2.23898e+06	0	518942	2.02383e+06	0	0	1.71173e+06	0	0	1.17622e+06	1.45743e+06		972308	811498	1.11513e+06	922540	743798	633831
C6_00950C_A	0	1.41065e+07	2.44391e+07	0	8.94789e+06	15731468	0	0	2.99198e+06	0	8.09144e+06	3.1471e+06	7.50627e+06	1.17233e+07	1.51129e+06	2.83064e+06	0	1.50113e+07	1.65239e+07	0	1.2001e+07	5.96475e+06	3.52108e+06	2.699e+06	3.2491e+06	4.14212e+06		7.45784e+06	5.16825e+06	7.33082e+06	5.29755e+06	7.66108e+06	4.96137e+06
C1_05960W_B	6.3674e+08	160056795	1.34448e+08	0	2.62988e+07	5.97427e+07	2.69251e+07	0	2.94824e+07	0	4.06165e+06	0	1.41419e+07	6.33795e+06	0	4.36071e+06	6.60705e+08	7.86841e+07	1.07042e+08	2.66474e+08	5.69017e+07	3.61042e+07	4.70693e+07	4.21775e+07	7.44971e+06	4.95954e+06		1.46677e+08	3.87198e+07	1.25732e+08	1.20925e+07	1.8019e+08	8.13234e+07
C1_02230W_A	0	0	0	0	0	0	0	0	880550	0	0	0	0	2.14289e+06	0	0	0	0	0	0	0	0	2.69343e+06	2.2155e+06	1.15793e+06	901308		363993	404592	110069	267862	770271	623361
C1_02650W_A	0	0	0	0	0	0	0	0	0	0	0	0	0	0	0	0	0	0	0	0	0	0	0	0	0	3.10536e+06		0	238874	0	0	0	621072
CR_04740C_A	9.57425e+06	0	0	0	0	0	0	0	0	0	0	0	0	0	0	0	0	0	0	0	0	0	0	0	0	2.51635e+06		736480	193566	1.19678e+06	0	0	503271
C1_05630C_A	2.8352e+07	0	0	0	0	1.74625e+07	0	0	0	0	0	0	0	0	0	0	0	0	0	0	0	0	0	0	0	2.90188e+06		2.18092e+06	1.56649e+06	3.544e+06	2.18282e+06	0	580376
C2_04120C_B	0	0	0	0	0	0	0	0	2.92199e+06	0	1.11806e+06	0	0	0	0	0	0	0	0	0	0	0	0	1.13929e+06	0	0		310773	87637.7	505006	0	0	227858
C4_04800W_A	25235599	0	0	0	0	1.75724e+07	0	0	0	0	0	0	0	0	0	0	0	0	0	0	0	0	0	0	0	7.78737e+06		1.9412e+06	1.95075e+06	3.15445e+06	2.19655e+06	0	1.55747e+06
C6_03850C_A	31448846	1.27983e+08	1.53354e+08	2.25604e+07	9.48868e+07	4.08263e+08	6.14281e+07	5.59637e+07	0	0	0	0	0	0	0	0	1.74445e+08	6.29999e+07	6.82747e+07	4.21158e+07	0	0	0	0	0	0		5.23026e+07	4.79838e+07	4.67767e+07	7.27092e+07	6.1144e+07	8.42317e+06
C1_11900C_A	0	8.6324e+06	8.48678e+06	0	6.46963e+06	2.0741e+07	0	0	1.34249e+06	0	2.87347e+06	2.16351e+06	0	4.12938e+06	0	2.86591e+06	0	0	0	0	0	0	7.6495e+06	0	2.4518e+06	7.41877e+06		2.41819e+06	3.36833e+06	2.66689e+06	4.54618e+06	2.02026e+06	1.48375e+06
C2_04850C_A	0	7.86786e+06	8.77657e+06	0	0	0	0	0	0	0	3.92852e+06	1.18135e+06	0	3.95985e+06	1.05834e+06	2.8144e+06	0	3.20942e+06	0	0	4.30801e+06	0	0	0	0	0		1.91082e+06	943354	2.70391e+06	994450	641883	861602
C1_02620C_A	0	3.60322e+06	0	0	0	0	0	0	0	0	0	0	0	0	0	0	0	0	0	0	0	0	0	0	0	5.07612e+06		277171	390471	450402	0	0	1.01522e+06
C3_02150C_A	0	0	0	0	0	8.73981e+06	0	0	0	0	0	0	0	0	0	0	0	0	0	0	0	0	0	0	0	1.62129e+06		0	797008	0	1.09248e+06	0	324258
C3_04670C_A	0	9.15326e+06	4.43808e+06	0	0	1.19388e+07	0	0	0	0	2.13976e+06	0	0	0	0	0	0	0	0	0	0	0	4.17199e+06	1.78932e+06	8.2378e+06	5.21892e+06		2.16468e+06	1.45746e+06	1.96639e+06	1.49234e+06	2.48196e+06	1.40165e+06
C1_14060W_A	0	0	0	0	0	0	0	0	0	0	0	0	0	0	0	0	0	4.95981e+06	5.54309e+06	0	0	6.96479e+06	0	0	0	0		807916	535753	0	0	2.10058e+06	1.39296e+06
C1_08980C_A	2.00854e+07	0	0	0	0	1.75951e+06	0	0	0	0	0	0	0	0	0	0	0	0	0	0	0	0	0	0	0	2.42421e+06		1.54503e+06	321824	2.51068e+06	219939	0	484842
C2_08590W_A	8.92768e+07	2.24662e+07	0	0	0	1.73061e+08	0	0	0	0	2.1893e+08	1.33084e+08	1.84206e+08	2.84883e+08	1.43622e+08	1.01095e+08	0	2.89814e+07	3.65969e+07	0	0	0	4.27831e+07	1.99804e+07	6.55253e+07	4.76962e+07		6.40298e+07	5.84462e+07	8.23126e+07	8.65155e+07	3.47773e+07	1.35353e+07
C3_07470W_A	1.40745e+08	4.63707e+07	6.57622e+07	0	12793601	3.46445e+07	2.00599e+07	0	9.1043e+06	0	3.51396e+07	1.55617e+06	2.05116e+07	0	2.50935e+07	8.40696e+06	1.24431e+08	1.61701e+08	7.97798e+07	1.46855e+08	3.26666e+07	3.11093e+07	4.1338e+07	1.934e+07	7.8664e+06	3.67394e+06		5.98386e+07	2.23882e+07	4.53484e+07	7.17515e+06	8.30231e+07	4.6729e+07
C1_04620W_A	0	1.61717e+07	1.38938e+07	2.56528e+06	5.38777e+06	0	0	0	0	0	0	0	710298	2.26749e+06	0	0	0	2.49422e+06	3.9895e+06	0	4.24003e+06	0	4.80588e+06	5.64557e+06	661631	0		3.28669e+06	1.54663e+06	3.84697e+06	1.27757e+06	2.39025e+06	1.97712e+06
C1_11860W_A	2.19715e+07	0	0	0	0	8.23749e+06	0	0	0	0	0	0	0	0	0	0	0	0	0	0	0	0	0	0	0	1.73419e+06		1.69011e+06	767053	2.74643e+06	1.02969e+06	0	346838
C3_07640C_A	1.75824e+07	0	0	0	0	0	0	0	0	0	0	0	0	0	0	0	0	0	0	0	0	0	0	0	0	3.77159e+06		1.35249e+06	290122	2.19779e+06	0	0	754318
C4_07110C_A	1.32003e+07	0	0	0	0	0	0	0	0	0	0	0	0	0	0	0	0	0	0	0	0	0	0	0	0	4.48181e+06		1.0154e+06	344754	1.65003e+06	0	0	896361
CR_01820W_A	0	0	4.6173e+06	0	1.92703e+06	0	0	0	1.38703e+06	0	1.58019e+06	1.38147e+06	0	4.35672e+06	0	0	0	0	0	0	0	0	1.37205e+06	2.32124e+06	0	2.10496e+06		688967	930109	948064	958152	274411	885240
C4_06120W_A	23356290	0	0	0	0	0	0	0	0	0	0	0	0	0	0	0	0	0	0	0	0	0	0	0	0	5.98259e+06		1.79664e+06	460199	2.91954e+06	0	0	1.19652e+06
C2_06680W_A	0	0	0	0	0	0	0	0	1.17349e+06	0	2.33536e+06	5.03595e+06	0	1.25419e+07	0	0	0	0	0	0	0	0	2.22962e+06	0	0	4.348e+06		441421	1.6866e+06	438607	2.19723e+06	445924	869600
C1_01980W_A	0	0	3.97229e+06	0	0	0	0	1.77328e+06	3.64563e+06	0	0	2.97746e+06	0	3.76563e+06	0	0	0	0	0	0	0	0	3.43486e+06	3.91377e+06	0	3.79494e+06		850214	1.24808e+06	952240	1.06455e+06	686972	1.54174e+06
C1_12590W_A	0	0	0	0	0	0	0	0	0	0	0	0	0	0	0	0	0	0	0	0	0	0	0	0	0	1.02876e+06		0	79135.7	0	0	0	205753
C1_14090W_A	0	3.06471e+06	2.22915e+06	0	0	0	0	0	0	0	3.66213e+06	0	0	0	0	0	0	0	0	0	0	0	0	0	0	1.68237e+06		688922	129413	1.1195e+06	0	0	336475
C3_04390W_B	0	0	0	0	0	0	0	0	0	0	0	9.43918e+06	0	1.12833e+07	0	0	0	0	0	0	0	0	0	0	0	1.84093e+07		0	3.01014e+06	0	2.59031e+06	0	3.68186e+06
C6_03770C_B	0	6.54479e+06	1.67476e+07	0	0	0	0	0	0	0	0	0	0	0	0	0	0	0	0	0	0	0	0	0	0	0		1.79172e+06	0	2.91155e+06	0	0	0
CR_09120C_B	0	0	0	0	0	1.8083e+07	0	0	0	0	0	0	0	0	0	0	0	0	0	0	0	0	0	0	0	2.12449e+06		0	1.55442e+06	0	2.26038e+06	0	424898
C2_06360C_A	0	0	0	0	0	1.76268e+07	2.13693e+06	0	9.78158e+06	0	1.03374e+07	0	0	6.70178e+06	0	0	0	0	0	0	0	0	4.49925e+06	4.73725e+06	2.55494e+06	8.0457e+06		2.25463e+06	2.85473e+06	2.78199e+06	3.04107e+06	1.41084e+06	2.55659e+06
C2_10200W_A	0	0	0	0	0	0	0	0	0	0	0	1.77609e+06	0	0	0	0	0	0	0	0	0	0	0	0	0	0		0	136622	0	222011	0	0
C7_03050W_B	0	0	0	0	0	0	0	0	0	0	470692	0	0	0	0	0	0	0	0	0	0	0	0	0	0	0		36207.1	0	58836.5	0	0	0
C4_05240C_B	7303099	0	0	0	0	0	0	0	0	0	1.85838e+06	1.40695e+06	0	1.48486e+06	0	0	0	0	0	0	0	0	0	0	0	3.05261e+06		704729	457263	1.14519e+06	361476	0	610523
C2_00610C_A	0	0	0	0	0	2.56502e+07	0	0	0	0	4.6909e+06	0	0	0	0	0	0	0	0	0	0	0	5.14413e+06	1.80615e+06	0	0		756541	2.11203e+06	586362	3.20628e+06	1.02883e+06	361230
C1_03340C_B	0	2.94839e+06	0	0	0	9.69341e+06	1.4788e+06	2.75171e+06	3.57809e+06	0	3.07336e+06	3.90621e+06	727450	1.00709e+07	0	2.46803e+06	0	0	0	0	0	0	997419	986085	1.72107e+06	2.77879e+06		1.11728e+06	2.51193e+06	1.47576e+06	3.61128e+06	543697	752975
C3_06890W_A	0	0	0	0	0	0	0	0	0	0	0	0	0	0	0	0	0	0	0	0	0	0	0	0	0	8.13471e+06		0	625747	0	0	0	1.62694e+06
C6_00200C_A	0	0	0	0	0	0	0	0	0	0	0	0	0	1.00485e+06	0	0	0	0	0	0	0	0	0	0	0	0		0	77296.1	0	125606	0	0
C1_06900C_B	0	0	0	0	0	0	0	0	0	0	0	0	0	0	0	0	0	0	0	0	0	0	0	0	0	2.56578e+06		0	197368	0	0	0	513156
C3_05810C_B	0	1.92188e+07	1.75451e+07	2.20691e+06	1.57757e+07	2.24174e+07	4.98998e+06	4.14037e+06	0	0	7.8943e+06	1.94373e+06	5.691e+06	1.42104e+07	6.01598e+06	9.00419e+06	0	1.00927e+07	1.02923e+07	0	2.63968e+07	1.19721e+07	6.66041e+06	6.13033e+06	4.12271e+06	0		7.11718e+06	8.78446e+06	7.6694e+06	8.71234e+06	6.23363e+06	8.89985e+06
C2_05920C_B	0	0	0	0	0	45997617	0	0	0	0	0	0	0	0	0	0	0	0	0	0	0	0	0	0	0	0		0	3.53828e+06	0	5.7497e+06	0	0
CM_00210W	2.08725e+07	0	0	0	0	2.3748e+07	0	0	0	0	0	0	0	0	0	0	0	0	0	0	0	0	0	0	0	2.57656e+06		1.60557e+06	2.02496e+06	2.60906e+06	2.9685e+06	0	515312
C2_04300C_A	0	7.69172e+06	0	0	0	0	0	0	0	0	0	0	0	0	0	0	0	0	2.2478e+06	0	1.73061e+06	0	0	0	0	0		764578	133124	961465	0	449559	346123
CR_01690C_A	2.32957e+07	0	0	0	0	10263203	0	0	0	0	0	0	0	0	0	0	0	0	0	0	0	0	0	0	0	3.54311e+06		1.79197e+06	1.06202e+06	2.91196e+06	1.2829e+06	0	708621
C2_06540C_A	1.33591e+07	0	0	0	0	8.62248e+06	0	0	0	0	954173	2.44159e+06	0	0	0	0	0	0	0	0	0	0	0	0	0	3.26141e+06		1.10102e+06	1.10196e+06	1.78916e+06	1.38301e+06	0	652283
C2_10710W_B	0	0	0	0	0	0	0	0	0	0	0	0	0	0	0	0	0	0	0	0	0	0	0	0	0	0		0	0	0	0	0	0
CR_08250C_A	1.86063e+07	0	0	0	0	1.0615e+07	0	0	0	0	0	0	0	0	0	0	0	0	0	0	0	0	0	0	0	2.23585e+06		1.43126e+06	988527	2.32579e+06	1.32687e+06	0	447169
C6_04290W_A	8.51989e+06	0	0	0	0	0	0	0	0	0	0	0	0	0	0	0	0	0	0	0	0	0	0	0	0	3.4076e+06		655376	262123	1.06499e+06	0	0	681521
C1_08090C_B	1.02001e+07	0	0	0	0	7.90932e+06	0	0	0	0	0	0	0	0	0	0	0	0	0	0	0	0	0	0	0	3.38093e+06		784625	868481	1.27501e+06	988664	0	676187
CR_09010C_A	0	0	0	0	0	0	0	0	0	0	0	0	0	0	0	0	0	0	0	0	0	0	0	0	0	3.61962e+06		0	278433	0	0	0	723925
C4_02620C_A	0	0	0	0	0	0	887529	0	1.42069e+06	0	4.59057e+06	1.74454e+06	1.74199e+06	0	2.77016e+06	0	0	0	0	0	0	0	7.60447e+06	6.19868e+06	1.31517e+06	5.2604e+06		1.56389e+06	1.01566e+06	1.42637e+06	218067	1.78393e+06	2.29182e+06
C5_05490C_B	6.12722e+06	0	0	0	0	0	0	0	0	0	0	0	0	0	0	0	0	0	0	0	0	0	0	0	0	1.46093e+06		471324	112379	765902	0	0	292186
C1_07960W_A	0	0	0	0	0	0	0	0	0	0	0	0	0	0	0	0	0	0	0	0	0	0	0	0	0	3.05914e+06		0	235318	0	0	0	611827
C3_06500W_A	7.42439e+06	0	0	0	0	6.86789e+06	0	0	0	0	0	0	0	0	0	0	0	0	0	0	0	0	0	0	0	2.4842e+06		571107	719391	928048	858486	0	496839
CR_10110W_B	0	0	0	0	0	0	0	0	0	0	3.4905e+06	1.66049e+06	2.66459e+06	1.8128e+06	2.27059e+06	1.39199e+06	0	6.72052e+06	9.48909e+06	0	0	0	0	0	1.16215e+06	0		1.98442e+06	374252	1.05321e+06	608160	3.47435e+06	0
C2_01380W_A	0	3.32609e+07	4.00092e+07	0	0	0	0	0	0	0	0	0	0	0	0	0	2.63408e+07	2.7852e+07	3.32908e+07	1.56466e+07	5.56668e+06	1.10166e+06	0	0	0	1.25686e+06		1.23657e+07	1.81321e+06	9.15876e+06	0	1.74967e+07	4.71435e+06
C7_03800W_B	0	0	0	0	0	0	0	0	0	0	4.88403e+06	3.77376e+06	0	0	0	0	0	0	0	0	0	0	0	0	0	0		375695	290289	610504	471720	0	0
C3_00460W_B	0	0	0	0	0	0	0	0	0	0	0	0	0	0	0	0	0	0	0	0	0	0	0	0	0	1.9898e+06		0	153062	0	0	0	397960
C4_02270C_A	2.36272e+07	0	0	0	0	1.12649e+07	0	0	0	0	0	0	0	0	0	0	0	0	0	0	0	0	0	0	0	3.9207e+06		1.81748e+06	1.16812e+06	2.9534e+06	1.40811e+06	0	784141
C7_03540C_A	0	0	0	0	0	0	0	0	0	0	1.19398e+06	0	0	0	0	0	0	0	0	0	0	0	0	0	772151	1.76645e+06		151241	135881	149248	0	154430	353289
C1_02530C_A	0	0	0	0	0	0	0	0	0	0	0	3.20192e+06	0	3.42598e+06	0	0	0	0	0	0	0	0	0	0	0	1.58733e+06		0	631941	0	828488	0	317466
C1_02110C_B	0	0	3.97229e+06	0	0	0	0	1.77328e+06	3.53779e+06	0	0	3.35033e+06	0	0	0	0	0	0	0	0	0	0	3.43486e+06	3.91377e+06	0	3.79494e+06		841918	987101	938760	640451	686972	1.54174e+06
CR_01060W_A	0	0	0	0	0	0	0	0	0	0	0	3.7483e+06	2.56695e+06	4.14712e+06	0	0	0	0	0	0	0	0	0	0	2.67817e+06	6.82627e+06		403471	1.13244e+06	320868	986928	535635	1.36525e+06
C3_04590W_B	2.91879e+07	0	0	0	0	0	0	0	0	0	0	0	0	0	0	0	0	0	0	0	0	0	0	0	0	0		2.24522e+06	0	3.64849e+06	0	0	0
C1_03100W_A	8.49191e+06	0	3.95173e+06	0	0	8.58406e+06	979980	0	1.1773e+06	0	2.5366e+06	1.39753e+06	0	0	1.74275e+06	0	0	2.23165e+06	4.17248e+06	0	0	0	4.0532e+06	3.78986e+06	0	1.91061e+06		2.25674e+06	1.20631e+06	2.36003e+06	1.2477e+06	2.09147e+06	1.14009e+06
C2_04460W_B	1.226e+07	0	0	0	0	7.16505e+06	0	0	0	0	0	0	0	0	0	0	0	0	0	0	0	0	0	0	0	1.89429e+06		943076	696872	1.5325e+06	895631	0	378858
C3_00880W_B	2.08494e+07	0	0	0	0	0	0	0	0	0	0	0	0	0	0	0	0	0	0	0	0	0	0	0	0	4.89737e+06		1.6038e+06	376721	2.60617e+06	0	0	979474
C3_05710W_A	8.04988e+07	0	0	0	0	8.06046e+07	0	0	0	0	2387338	0	0	0	0	0	0	0	0	0	3.55088e+06	0	0	0	0	9.04018e+06		6.37586e+06	7.1689e+06	1.03608e+07	1.00756e+07	0	2.51821e+06
C6_03860C_B	0	0	0	0	0	0	0	0	0	0	0	0	1.26865e+07	0	0	0	0	0	0	0	0	0	0	0	0	0		975888	0	1.58582e+06	0	0	0
C2_01200C_A	0	0	1.78851e+06	0	0	0	0	1.59684e+06	0	0	0	0	0	6.89735e+06	0	0	0	0	0	0	0	0	0	4.1305e+06	0	0		137577	971129	223563	1.06177e+06	0	826100
C6_02120W_A	0	0	0	0	0	1.74192e+07	0	0	0	0	0	0	0	0	0	0	0	0	0	0	0	0	0	0	0	3.80065e+06		0	1.63229e+06	0	2.1774e+06	0	760131
CR_02130W_B	0	0	0	0	0	0	0	0	0	0	0	0	0	0	0	0	0	0	0	0	0	0	0	0	0	972970		0	74843.9	0	0	0	194594
C7_02640W_A	0	0	0	0	0	1.69979e+07	0	0	0	0	0	0	0	0	0	0	0	0	0	0	0	0	0	0	0	4.50936e+06		0	1.65441e+06	0	2.12474e+06	0	901871
C6_00330C_A	0	0	0	0	0	0	0	0	0	0	0	2.78164e+06	0	3.38331e+06	0	0	0	0	0	0	0	0	0	0	0	2.60989e+06		0	674988	0	770619	0	521978
C2_04050C_A	0	7.2711e+06	7.39631e+06	0	0	0	1.8282e+06	0	0	0	1.4958e+06	0	664299	0	0	0	0	0	0	0	0	0	2.75559e+06	3.52748e+06	0	1.92297e+06		1.64702e+06	419265	2.33196e+06	0	551118	1.09009e+06
C3_07150C_B	0	0	0	0	0	0	0	0	0	0	4581131	0	0	0	0	0	0	0	0	0	0	0	9.80349e+06	7.09389e+06	0	0		1.10651e+06	545684	572641	0	1.9607e+06	1.41878e+06
CR_05480W_B	0	0	0	0	0	0	0	0	0	0	0	0	0	0	0	0	0	0	0	0	0	0	0	0	0	608928		0	46840.6	0	0	0	121786
C4_06610C_A	2.78563e+07	0	0	0	0	2.33582e+07	0	0	0	0	841308	0	0	0	0	0	0	0	0	0	0	0	0	0	0	5.09871e+06		2.2075e+06	2.18899e+06	3.5872e+06	2.91977e+06	0	1.01974e+06
CR_01750C_B	0	0	0	0	0	0	0	0	0	0	0	0	0	0	0	0	0	0	0	0	0	0	0	0	0	1.11088e+06		0	85452.3	0	0	0	222176
C1_03780C_B	0	0	0	0	0	0	0	718942	0	0	2.73296e+06	3.55974e+06	0	0	0	0	0	0	0	0	0	0	0	2.64654e+06	0	5.05028e+06		210227	921192	341620	534835	0	1.53936e+06
C1_03780C_A	0	0	0	0	0	0	0	718942	0	0	2.74089e+06	3.63578e+06	0	6.35906e+06	0	0	0	0	0	0	0	0	0	0	2.11728e+06	8.24288e+06		373705	1.4582e+06	342611	1.33922e+06	423455	1.64858e+06
CR_10550W_A	0	0	0	0	0	0	0	0	2.03526e+06	0	2.60073e+06	1.53407e+06	0	2.26384e+06	0	2.80641e+06	0	0	0	0	0	0	0	1.5785e+06	0	0		356614	629448	579498	825540	0	315701
C2_06100W_A	0	0	0	0	0	0	0	0	0	0	0	5.30396e+06	0	0	0	0	0	0	0	0	0	0	0	0	0	2.73721e+06		0	618551	0	662995	0	547441
C2_02450C_A	0	0	5.69835e+06	0	2.24604e+06	0	0	0	1.36751e+06	0	2.96374e+06	0	1.53493e+06	2.37307e+06	0	1.60968e+06	0	0	0	0	0	0	1.21968e+06	0	1.42932e+06	3.31861e+06		1.09335e+06	734416	1.44557e+06	778600	529800	663722
CR_04360C_A	0	0	0	0	0	0	0	0	0	0	0	0	0	0	0	0	0	0	0	0	0	0	4.33028e+06	0	0	0		333098	0	0	0	866055	0
CR_00980C_A	0	0	0	0	0	0	0	0	0	0	0	0	0	0	0	0	0	0	0	0	0	0	2.41563e+06	2.48395e+06	0	0		185818	191073	0	0	483127	496791
C1_03370W_A	20074898	0	0	0	0	1.88791e+07	0	0	0	0	0	0	0	0	0	0	0	0	0	0	0	0	0	0	0	5.34067e+06		1.54422e+06	1.86306e+06	2.50936e+06	2.35989e+06	0	1.06813e+06
C1_09640W_A	7.38988e+06	0	0	0	0	6.7507e+06	0	0	0	0	0	0	0	0	0	0	0	0	0	0	0	0	0	0	0	2.24671e+06		568453	692109	923735	843838	0	449343
C4_06210C_A	5.56306e+06	0	0	0	0	0	0	0	0	0	0	0	0	1.01084e+06	0	1.12971e+06	0	0	0	0	0	0	0	0	0	664031		427927	215737	695382	267569	0	132806
C1_02590C_B	0	0	0	0	0	8992039	0	0	0	0	0	0	0	0	0	0	0	0	0	0	0	0	0	0	0	1.09976e+06		0	776292	0	1.124e+06	0	219951
C6_04380W_B	3.20469e+08	2.12829e+07	2.12474e+07	3.90656e+06	9.7345e+06	3.99942e+08	9.69861e+06	4.59506e+06	1.78889e+07	0	1.62318e+08	8.14609e+07	8.89897e+07	6.66064e+07	6.62295e+07	1.20051e+08	1.12821e+09	7.67655e+06	2.80298e+07	5.45297e+08	1.0736e+07	9.69391e+06	7.50767e+06	0	2.7079e+07	1.11682e+07		1.46663e+08	9.71686e+07	8.85155e+07	8.57871e+07	2.397e+08	1.15379e+08
C4_06390W_B	0	0	0	0	0	0	0	0	0	0	0	0	0	0	0	0	0	0	0	0	0	0	0	0	0	2.09815e+06		0	161396	0	0	0	419630
C2_08760C_A	0	0	0	0	0	1.66232e+07	2.14442e+06	0	0	0	5.26783e+06	0	1.28242e+06	3.21226e+06	2.33456e+06	1.87494e+06	0	0	0	0	0	0	4.46779e+06	3.67897e+06	3.71911e+06	4.84054e+06		1.47816e+06	2.32538e+06	1.37866e+06	2.7138e+06	1.63738e+06	1.7039e+06
CR_09800C_A	0	0	1.15772e+07	0	0	0	0	429636	1.2401e+06	0	2.10404e+06	1.85117e+06	1.2198e+06	5.57825e+06	0	0	0	0	0	0	0	0	0	2.82231e+06	2.58036e+06	0		1.44012e+06	821643	2.01765e+06	982381	516072	564463
C1_08370W_A	0	0	0	0	1.13053e+06	0	0	0	0	0	1.82841e+06	404990	0	751238	0	0	0	0	0	0	0	0	2.88096e+06	1.174e+06	654580	0		412612	266212	228552	285845	707109	234800
C6_04380W_A	3.40234e+08	2.21998e+07	2.12474e+07	3.90656e+06	1.35212e+07	5.07482e+08	9.69861e+06	4.59506e+06	3.4331e+07	0	1.78097e+08	8.62488e+07	6.67428e+07	5.00206e+07	5.89896e+07	1.25824e+08	1.21908e+09	7.12909e+06	2.80298e+07	6.56295e+08	1.0736e+07	9.69391e+06	1.3234e+07	0	2.2821e+07	5.25229e+06		1.55526e+08	1.13352e+08	9.14425e+07	9.89498e+07	2.5806e+08	1.36395e+08
C5_04700C_A	0	0	0	0	0	1.07064e+07	0	0	0	0	0	0	0	0	0	0	0	0	0	0	0	0	0	0	0	2.34049e+06		0	1.00361e+06	0	1.3383e+06	0	468097
C6_04160C_A	0	6.73598e+06	7.11013e+06	0	6.75584e+06	0	0	0	3.50665e+06	0	2.38547e+06	5.29338e+06	4.56364e+06	9.17792e+06	0	6.96592e+06	0	3.18714e+06	0	0	0	3.22459e+06	0	2.07632e+06	0	6.13156e+06		2.11454e+06	3.04812e+06	3.03773e+06	3.52413e+06	637428	2.28649e+06
C1_05110C_A	2.89124e+07	0	0	0	0	2.62335e+07	0	0	0	0	0	0	0	0	0	0	0	0	0	0	0	0	0	0	0	0		2.22403e+06	2.01796e+06	3.61405e+06	3.27919e+06	0	0
C1_09720W_A	7.26774e+06	0	0	0	0	1.0551e+07	0	0	0	0	0	0	0	0	0	0	0	0	0	0	0	0	0	0	0	0		559057	811614	908468	1.31887e+06	0	0
C4_02780W_A	1.164e+07	0	0	0	0	8.06626e+06	0	0	0	0	0	0	0	0	0	0	0	0	0	0	0	0	0	0	0	1.62996e+06		895382	745863	1.455e+06	1.00828e+06	0	325991
CR_04110W_A	0	0	8.95667e+06	0	0	0	0	0	0	0	3.03131e+06	0	2.08989e+06	4.71722e+06	0	0	0	3.17142e+06	3.29872e+06	0	2.65251e+06	0	0	2.31926e+06	2.59489e+06	3.13048e+06		1.78022e+06	986113	1.75973e+06	589652	1.81301e+06	1.62045e+06
C3_07410C_A	2.1551e+07	0	0	0	0	1.31082e+07	0	0	0	0	0	0	0	0	0	0	0	0	0	0	0	0	0	0	0	1.92691e+06		1.65777e+06	1.15655e+06	2.69387e+06	1.63852e+06	0	385383
C6_03790C_B	0	0	0	0	0	0	0	2.66819e+06	2.51674e+06	0	3.68298e+06	1.08663e+07	1.23916e+06	2.03018e+07	0	2.23692e+06	0	0	0	0	0	0	0	0	1.31598e+06	5.00252e+06		673451	3.15967e+06	929860	4.50915e+06	263197	1.0005e+06
CR_09370W_A	0	0	0	0	0	0	0	0	0	0	3.85084e+06	0	2.37439e+06	0	0	0	0	0	0	0	0	0	0	3.08957e+06	0	2.22656e+06		478863	408933	778153	0	0	1.06323e+06
C1_07520C_B	0	0	0	0	0	0	0	0	1.7935e+06	0	2.76585e+06	0	0	0	0	1.6166e+06	0	0	0	0	0	0	0	0	0	2.53373e+06		350719	319256	569918	202075	0	506746
C1_12770W_B	2.60339e+07	0	0	0	0	1.70663e+07	0	0	0	0	0	0	0	0	0	0	0	0	0	0	0	0	0	0	0	4.4771e+06		2.0026e+06	1.65718e+06	3.25423e+06	2.13329e+06	0	895421
C3_04090W_B	1.04899e+07	0	0	0	0	10115477	0	0	0	0	0	0	0	0	0	0	0	0	0	0	0	0	0	0	0	4.87644e+06		806912	1.15322e+06	1.31123e+06	1.26443e+06	0	975287
C2_06210C_A	0	0	0	0	0	6.14271e+06	0	0	0	0	0	0	0	0	0	0	0	0	0	0	0	0	0	0	0	1.86171e+06		0	615725	0	767838	0	372343
CR_06150C_A	8.68498e+06	0	0	0	0	0	0	0	0	0	0	0	0	0	0	0	0	0	0	0	0	0	0	0	0	0		668075	0	1.08562e+06	0	0	0
C2_02490C_A	0	4.52402e+06	3.83031e+06	0	0	0	1.07504e+06	0	0	0	1.7585e+06	1.82721e+06	0	2.58205e+06	0	0	0	3.30834e+06	0	0	3.29168e+06	0	0	0	1.64073e+06	2.92295e+06		1.2413e+06	817223	1.39848e+06	551157	989813	1.24293e+06
CR_08460W_B	0	0	8.23156e+06	0	0	0	0	0	0	0	0	0	0	0	0	0	0	0	0	0	0	0	0	0	0	0		633197	0	1.02895e+06	0	0	0
C1_12790C_A	0	0	0	0	0	0	0	0	0	0	0	0	0	0	0	0	0	0	0	0	0	0	0	0	0	4.94208e+06		0	380160	0	0	0	988415
C1_09470C_A	0	0	2.76882e+06	0	0	0	0	0	0	0	0	0	0	0	0	0	0	0	0	0	0	0	0	0	1.83233e+06	0		353934	0	346102	0	366466	0
C3_05520C_A	0	0	3.98771e+06	0	4.26411e+06	9.16198e+06	0	0	842514	0	1.65226e+06	0	0	0	0	1.07399e+06	0	0	0	0	0	0	0	927785	0	2.54627e+06		498653	1.38263e+06	810310	1.81251e+06	0	694812
C1_10960W_A	0	0	0	0	0	0	0	0	2.71819e+06	0	0	0	0	0	0	0	0	0	0	0	0	0	0	0	0	0		209092	0	339774	0	0	0
CR_00350W_B	0	0	3.70811e+06	0	0	0	0	0	0	0	0	0	0	0	0	0	0	0	0	0	0	0	0	0	0	0		285239	0	463514	0	0	0
C2_01670C_A	0	0	0	0	0	0	0	0	0	0	0	980870	0	0	0	0	0	0	0	0	0	0	0	0	0	3.15697e+06		0	318295	0	122609	0	631394
CR_07490C_B	1.61127e+07	0	0	0	0	0	0	0	0	0	0	0	0	0	0	0	0	0	0	0	0	0	0	0	0	1.79008e+06		1.23944e+06	137699	2.01409e+06	0	0	358016
C6_01630W_A	1.93393e+07	0	0	0	0	0	0	0	0	0	0	0	0	0	0	0	0	0	0	0	0	0	0	0	0	0		1.48764e+06	0	2.41741e+06	0	0	0
C2_01840C_A	0	0	0	0	1.67082e+06	0	0	0	1.19895e+06	0	0	811050	0	1.58366e+06	0	0	0	0	0	0	0	0	891936	1.27791e+06	0	980384		160838	486448	149869	508192	178387	451658
C1_08740C_A	1.02816e+07	0	0	0	0	8.89692e+06	0	0	0	0	0	0	0	0	0	0	0	0	0	0	0	0	0	0	0	3.3073e+06		790893	938786	1.2852e+06	1.11212e+06	0	661460
C5_01210W_B	8.11929e+06	0	0	0	0	0	0	0	0	0	0	0	0	0	0	0	0	0	0	0	0	0	0	0	0	410720		624561	31593.8	1.01491e+06	0	0	82143.9
C7_01940C_A	0	3.36579e+06	5.87214e+06	0	0	0	0	840444	0	0	2.3875e+06	2.15912e+06	0	5.17706e+06	0	0	0	0	0	0	0	0	0	1.79449e+06	0	3.24108e+06		894264	1.01632e+06	1.45318e+06	1.02208e+06	0	1.00712e+06
C1_13110C_A	0	0	0	0	0	0	0	0	0	0	0	1.58884e+06	0	2.80505e+06	0	0	0	0	0	0	0	0	0	0	0	1.47435e+06		0	451403	0	549236	0	294870
C7_01450C_A	1.84189e+07	0	0	0	0	0	0	0	0	0	0	0	0	0	0	0	0	0	0	0	0	0	0	0	0	3.01256e+06		1.41684e+06	231735	2.30236e+06	0	0	602512
C1_05530C_A	0	2.3772e+06	0	0	0	1.34031e+07	0	0	1.6133e+06	0	2.8019e+06	0	0	0	0	0	6.38085e+06	0	1.26697e+06	0	0	0	0	0	0	2.5029e+06		1.11079e+06	1.22354e+06	849050	1.67539e+06	1.52956e+06	500581
C1_11480W_A	0	0	0	0	0	0	0	0	0	0	0	2.82401e+06	0	0	0	0	0	0	0	0	0	0	0	0	0	3.81203e+06		0	510465	0	353002	0	762405
C1_14440C_B	0	0	0	0	0	0	0	0	0	0	0	0	0	0	0	0	0	0	0	0	0	0	0	0	0	1.59908e+06		0	123006	0	0	0	319816
C5_03500W_B	1.93463e+07	0	1.43278e+07	0	0	1.75419e+07	0	0	2.18199e+06	0	5.57238e+06	2.75891e+06	3.50688e+06	7.55538e+06	0	1.9693e+06	9638725	7.30272e+06	0	0	8.09285e+06	7.20075e+06	4.67073e+06	2.90419e+06	2.75476e+06	5.79318e+06		5.33095e+06	4.13973e+06	5.61692e+06	3.72818e+06	4.87339e+06	4.79819e+06
C3_00760W_A	0	0	0	0	0	0	0	0	0	0	0	0	0	0	0	0	0	0	0	0	0	0	0	0	0	6.69761e+06		0	515201	0	0	0	1.33952e+06
C1_00060W_A	1.72012e+07	0	0	0	0	0	0	0	0	0	0	0	0	0	0	0	0	0	0	0	0	0	0	0	0	2966372		1.32317e+06	228182	2.15014e+06	0	0	593274
C1_06810W_B	2.07338e+07	0	0	0	0	0	0	0	0	0	0	0	0	0	0	0	0	0	0	0	0	0	0	0	0	0		1.5949e+06	0	2.59172e+06	0	0	0
C7_02100W_B	0	0	0	0	0	0	0	0	0	0	0	0	0	0	0	0	0	0	0	0	0	0	0	0	0	2.27017e+06		0	174629	0	0	0	454035
CR_02820W_B	9.43373e+06	0	0	0	0	0	0	0	0	0	0	0	0	0	0	0	0	0	0	0	0	0	0	0	0	1.14207e+06		725671	87851.9	1.17922e+06	0	0	228415
CM_00380W	0	0	0	0	0	8875715	0	0	0	0	1.51344e+06	0	0	797247	0	0	0	0	0	0	0	0	0	0	0	4.67377e+06		116418	1.10359e+06	189180	1.20912e+06	0	934754
C3_03280C_B	0	0	0	0	0	0	0	0	0	0	0	0	0	0	0	0	0	0	0	0	0	0	0	0	0	0		0	0	0	0	0	0
C3_01000W_B	2.76169e+06	0	0	0	0	4.85965e+06	0	814273	4.00755e+06	0	2.0158e+06	1.44236e+06	0	2.76853e+06	0	2.24262e+06	0	0	0	0	0	0	0	1.8997e+06	0	1.78518e+06		675773	1.21633e+06	1.09813e+06	1.51593e+06	0	736976
C7_02330W_A	0	0	0	0	0	0	0	0	1.05992e+06	0	1.04659e+06	0	0	3.33821e+06	0	1.22448e+06	0	0	0	0	0	0	0	0	0	2.79598e+06		162039	566052	263314	570337	0	559197
C2_08180C_B	0	1.24579e+07	1.77545e+07	0	0	0	0	0	0	0	7.08811e+06	0	0	1.1043e+07	0	3.79069e+06	0	0	2.50842e+06	0	0	0	4.56314e+06	6.57784e+06	0	5.04785e+06		3.41324e+06	2.03534e+06	4.66257e+06	1.85421e+06	1.41431e+06	2.32514e+06
CR_10680W_A	0	0	0	0	0	0	0	0	0	0	0	746515	0	1.60646e+06	0	0	0	0	0	0	0	0	0	0	0	0		0	180998	0	294122	0	0
C1_04020C_A	0	0	0	0	0	0	0	0	0	0	0	0	0	0	0	0	0	0	0	0	0	0	0	0	0	3.80293e+06		0	292533	0	0	0	760586
C3_06250W_B	0	0	0	0	0	0	0	0	0	0	0	0	0	0	0	0	0	0	0	0	0	0	0	0	0	1.45941e+06		0	112263	0	0	0	291883
C6_03840C_A	0	0	0	0	0	0	0	0	1.2479e+06	0	1.33987e+06	1.69425e+06	833818	1.93006e+06	0	751428	0	0	0	0	0	0	0	1.63818e+06	0	1.8118e+06		263199	601979	427698	546968	0	689997
C1_10550C_A	0	0	0	0	0	1.4069e+07	0	0	0	0	0	0	0	0	0	0	0	0	0	3.22784e+06	0	0	0	0	0	0		0	1.33052e+06	0	1.75862e+06	0	645568
C1_08070W_A	2.42163e+07	0	0	0	0	2.12584e+07	8.39072e+06	2.7393e+06	2.25656e+07	0	5.26086e+06	1.18283e+07	0	9.82192e+06	0	4.28953e+06	12358328	0	0	0	8.54885e+06	0	0	993594	0	2.53266e+07		5.59937e+06	6.52358e+06	7.55419e+06	6.24218e+06	2.47167e+06	6.97381e+06
C1_01530C_A	1.45147e+07	0	0	0	0	4156964	0	0	0	0	0	0	0	0	0	0	0	0	0	0	0	0	0	0	0	2.09357e+06		1.11652e+06	480811	1.81434e+06	519620	0	418715
C1_01830C_B	0	0	2.62436e+06	0	0	0	0	0	0	0	0	0	0	0	0	0	0	0	0	0	0	0	0	0	0	0		201874	0	328045	0	0	0
CR_10600C_A	0	0	1.52207e+07	0	0	0	0	0	0	0	0	0	0	3.53856e+06	0	0	0	0	0	0	0	0	0	0	590063	0		1.21621e+06	272197	1.90258e+06	442320	118013	0
C1_06480C_A	0	0	0	0	0	0	0	0	0	0	0	0	0	0	0	0	0	0	0	0	0	0	0	0	0	3.64217e+06		0	280167	0	0	0	728435
C1_12360C_B	0	0	0	0	0	0	0	0	0	0	0	0	0	0	0	0	0	0	0	0	0	0	1.74192e+06	0	0	2.3173e+06		133994	178254	0	0	348384	463461
C2_09720W_A	7.41505e+06	0	0	0	0	0	0	0	0	0	0	0	0	0	0	0	0	0	0	0	0	0	0	0	0	2.73903e+06		570389	210695	926881	0	0	547806
C1_13160W_A	3.64498e+06	0	0	0	0	4.57578e+06	0	0	0	0	0	0	0	0	0	0	0	0	0	0	0	0	0	0	0	552164		280383	394457	455623	571972	0	110433
C4_05260W_A	0	0	0	0	0	4.58049e+06	0	0	0	0	0	0	0	0	0	0	0	0	0	0	0	0	0	0	0	0		0	352345	0	572561	0	0
C2_01340W_A	0	0	0	0	0	0	0	0	0	0	0	0	0	2.13458e+06	0	1.73479e+06	0	0	0	0	0	0	0	1.80207e+06	0	2.92711e+06		0	661427	0	483672	0	945836
C3_05410W_B	0	0	0	0	0	0	2.41131e+06	0	0	0	0	0	754038	900497	0	0	0	0	0	0	0	0	0	0	0	0		243488	69269	395668	112562	0	0
C3_04070C_B	2.42163e+07	4.20772e+06	9.93553e+06	0	0	2.12584e+07	0	2.7393e+06	1.17773e+07	0	8.23452e+06	9.54083e+06	0	8.79908e+06	1.26019e+06	3.48312e+06	12358328	3.68154e+06	0	0	0	0	3.51223e+06	3.19976e+06	2.2636e+06	1.7883e+07		6.26518e+06	5.14643e+06	7.45395e+06	5.72759e+06	4.36314e+06	4.21656e+06
C1_08210C_A	4.8421e+06	0	0	0	0	0	0	0	0	0	0	2.20855e+06	0	1.77137e+06	0	0	0	0	0	0	0	0	0	0	0	1.83182e+06		372470	447057	605263	497490	0	366363
C4_07090C_A	0	0	0	0	0	1.77325e+06	0	0	0	0	0	0	0	0	0	0	0	0	0	0	0	0	0	0	0	0		0	136404	0	221657	0	0
C3_05280C_A	0	0	0	0	0	0	0	0	7.5884e+06	0	2.90937e+06	4.0807e+06	0	4.98163e+06	0	0	0	0	0	0	0	0	0	0	0	0		807520	697102	1.31222e+06	1.13279e+06	0	0
C1_04970W_A	2.54454e+06	0	0	0	0	3.38125e+06	0	0	0	0	0	0	0	0	0	0	0	0	0	0	0	0	0	0	0	2.38253e+06		195734	443368	318068	422657	0	476505
C3_06360C_B	0	0	0	0	0	0	0	0	0	0	770637	0	0	0	0	0	0	0	0	0	0	0	0	0	0	1.8995e+06		59279.8	146116	96329.6	0	0	379900
C5_04570C_B	9.78333e+06	0	0	0	0	0	0	0	0	0	0	0	0	0	0	0	0	0	0	0	0	0	0	0	0	0		752564	0	1.22292e+06	0	0	0
CR_08620C_B	0	3.79408e+06	6.17718e+06	0	0	0	0	0	0	0	3.30192e+06	0	0	0	0	0	0	0	2.07019e+06	0	1.96714e+06	0	0	0	0	0		1.18026e+06	151319	1.65915e+06	0	414038	393429
C2_02000W_A	0	0	0	0	0	0	0	0	0	0	0	0	0	1.54803e+06	0	1.09292e+06	0	0	0	0	0	0	0	0	0	0		0	203150	0	330119	0	0
C4_02550C_A	0	0	0	0	0	0	0	0	0	0	0	2.48088e+06	0	0	0	0	0	0	0	0	0	0	0	0	0	4.42472e+06		0	531200	0	310109	0	884945
CR_10340W_B	9.80469e+06	0	0	0	2.37618e+06	0	0	0	0	0	0	0	0	0	0	963608	0	0	0	0	0	0	0	0	0	3.29012e+06		754207	509993	1.22559e+06	417474	0	658023
C7_01030C_B	4.86046e+06	0	0	0	0	4.26748e+06	0	0	2.95568e+06	0	0	1.32514e+06	0	0	0	878834	0	0	0	0	0	0	0	0	0	0		601242	497804	977018	808932	0	0
C1_06550W_A	7.53121e+06	0	0	0	0	8.8343e+06	0	0	0	0	0	0	0	0	0	0	0	0	0	0	0	0	0	0	0	3.23057e+06		579324	928067	941401	1.10429e+06	0	646114
CR_10140W_A	8.58988e+06	0	0	0	0	0	0	0	0	0	0	0	0	0	0	0	0	0	0	0	0	0	0	0	0	1004743		660760	77287.9	1.07374e+06	0	0	200949
C5_00880C_A	0	0	0	0	0	0	0	0	0	0	3.99665e+06	5.80496e+06	0	0	0	0	0	0	0	0	0	0	0	0	0	0		307434	446535	499581	725619	0	0
C1_08560W_A	0	0	0	0	0	4.66589e+06	0	0	0	0	0	0	0	0	0	0	0	0	0	0	0	0	0	0	0	0		0	358915	0	583237	0	0
CR_06170W_A	0	0	0	0	1.10739e+07	0	0	4.70053e+06	7.33145e+06	0	0	4.94588e+06	0	1.18816e+07	0	4.98127e+06	0	4.45285e+06	4.40603e+06	0	4.25326e+06	0	4.79063e+06	4.25869e+06	4.83503e+06	3.97776e+06		1.98585e+06	3.85175e+06	916431	4.69789e+06	3.69691e+06	2.49794e+06
C2_07010W_B	0	0	0	0	0	0	0	0	0	0	0	0	0	0	0	0	0	0	0	0	0	0	0	0	0	1.81447e+06		0	139575	0	0	0	362894
C6_03120W_A	0	0	7.49551e+06	0	0	0	0	0	1.71414e+06	0	2.56613e+06	0	1.42837e+06	5.69926e+06	0	2.27127e+06	0	4.35393e+06	2.93902e+06	0	3.04727e+06	0	2.56086e+06	3.50002e+06	2.23535e+06	3.95871e+06		1.94564e+06	1.42127e+06	1.65052e+06	996316	2.41783e+06	2.1012e+06
CR_08320W_A	0	0	0	0	0	0	0	0	0	0	0	0	0	0	0	0	0	0	6.80179e+06	0	0	0	0	0	0	0		523215	0	0	0	1.36036e+06	0
C7_00620W_A	3.33074e+07	0	0	0	0	1.76919e+07	0	0	0	0	0	0	0	0	0	0	7.23661e+06	0	0	0	0	0	0	0	0	0		3.11877e+06	1.36092e+06	4.16343e+06	2.21149e+06	1.44732e+06	0
C2_07160W_A	0	0	0	0	0	0	0	0	0	0	0	1.90674e+06	0	4.16722e+06	0	0	0	0	0	0	0	0	0	0	0	0		0	467228	0	759246	0	0
C4_00280W_A	0	0	0	0	0	0	0	0	4.13366e+06	0	0	4.47159e+06	0	0	0	0	8.94063e+06	0	0	0	0	0	0	0	0	0		1.00571e+06	343968	516707	558948	1.78813e+06	0
C2_00660C_B	1655289740	1.11842e+10	2.6523e+07	2200709802	6.59408e+09	1133057756	2.33929e+09	3.43033e+08	4.26259e+08	0	1.13098e+09	3.55534e+08	1.52437e+07	5.97138e+08	1.39266e+09	9.85777e+08	1.65093e+09	4074543790	2.43637e+09	2.89828e+09	2.10215e+09	2.74509e+09	2617753089	2.47088e+09	2.64801e+08	2.25716e+08		2.24729e+09	1.74242e+09	2.2713e+09	1.52617e+09	2.20888e+09	2.08843e+09
C1_14340C_A	0	0	0	0	0	0	0	0	0	0	0	0	0	4.00636e+06	0	0	0	0	0	0	0	0	0	0	0	1.58905e+06		0	430416	0	500794	0	317811
C5_02000C_A	5.65015e+07	0	0	0	0	0	0	0	0	0	0	0	0	0	0	0	0	0	0	0	0	0	0	0	0	0		4.34627e+06	0	7.06269e+06	0	0	0
C3_02410C_A	0	0	0	0	0	0	0	0	0	0	0	0	0	0	0	0	0	0	0	0	0	0	0	0	0	0		0	0	0	0	0	0
C2_03000C_A	0	0	4.66045e+06	0	0	0	0	0	0	0	0	0	0	0	0	0	0	0	0	0	0	0	0	0	0	0		358496	0	582556	0	0	0
C2_01780W_A	2.91505e+07	0	7567017	0	0	3.48246e+07	536630	0	1.12807e+06	0	3.84993e+06	390844	3.12857e+06	2.09045e+06	1.34456e+06	3.00024e+06	1.6253e+07	8.34321e+06	3.91143e+06	4.92103e+07	1.76239e+07	1.51149e+07	1.23693e+06	1.27911e+06	595347	1.46393e+06		5.92656e+06	9.61525e+06	5.83816e+06	5.03826e+06	6.06799e+06	1.69384e+07
C4_02440C_B	0	0	0	0	0	0	0	0	0	0	0	0	0	0	0	0	0	0	0	0	0	0	0	0	0	0		0	0	0	0	0	0
C3_01610W_A	0	0	0	0	0	0	0	0	0	0	0	0	0	0	0	0	0	0	0	0	0	0	0	0	0	2.16183e+06		0	166295	0	0	0	432366
C3_02320W_A	7227138	0	0	0	0	0	0	0	0	0	0	0	0	0	0	0	0	0	0	0	0	0	0	0	0	2.0743e+06		555934	159561	903392	0	0	414859
C3_02500W_A	0	0	0	0	0	0	0	0	0	0	0	0	0	0	0	0	0	0	0	0	0	0	0	0	0	3.24504e+06		0	249619	0	0	0	649009
C6_03310W_B	0	0	5.81138e+06	0	0	0	0	0	0	0	0	1.17652e+06	0	0	0	0	0	0	0	0	3.32764e+06	0	0	795165	0	0		447029	407640	726423	147065	0	824560
C6_03720W_B	1.7913e+07	0	0	0	0	1.1911e+07	0	0	0	0	0	0	0	0	0	0	0	0	0	0	0	0	0	0	0	1.9112e+06		1.37792e+06	1.06325e+06	2.23913e+06	1.48888e+06	0	382239
C7_04130C_B	0	0	0	0	0	8.06355e+06	0	0	0	0	0	0	0	0	0	0	0	0	0	0	0	0	0	0	0	3.72548e+06		0	906849	0	1.00794e+06	0	745096
C7_03010W_A	0	0	0	0	0	0	0	0	0	0	2.94731e+06	0	0	0	0	0	0	0	0	0	0	0	0	0	1.53799e+06	0		345024	0	368414	0	307599	0
C6_00150W_A	0	0	0	0	0	0	0	0	0	0	0	0	0	0	0	0	0	0	0	0	0	0	0	0	0	2.06933e+06		0	159180	0	0	0	413867
C5_05020C_B	0	0	0	0	0	0	0	0	0	0	2.73691e+06	3.63377e+06	0	4.04096e+06	0	0	0	0	0	0	0	0	0	0	0	2.70501e+06		210531	798442	342113	959341	0	541003
C2_08050C_B	0	0	0	0	0	0	0	0	0	0	0	542585	0	0	0	0	0	0	0	0	0	0	0	0	0	4.35709e+06		0	376898	0	67823.1	0	871418
CR_03650W_A	0	0	0	0	714577	0	0	0	0	0	0	0	0	1.53045e+06	0	0	0	0	0	0	0	0	0	0	0	0		0	172694	0	280628	0	0
C5_03990W_B	0	0	0	0	0	0	0	0	0	0	0	0	0	0	0	0	0	0	0	0	0	0	3.2598e+06	0	0	0		250754	0	0	0	651961	0
CR_00180C_A	0	0	0	0	0	0	0	0	0	0	0	0	0	0	0	0	0	0	0	0	0	2.80756e+06	0	0	0	0		0	215966	0	0	0	561512
C3_02480C_A	0	0	0	0	0	0	0	0	0	0	0	0	0	0	0	0	0	0	0	0	0	0	0	0	0	1.38089e+06		0	106223	0	0	0	276179
CR_04170W_A	0	0	0	0	0	0	0	0	0	0	0	0	0	0	0	0	0	0	0	0	0	0	0	0	0	0		0	0	0	0	0	0
C1_02480W_A	0	0	0	0	0	0	0	0	0	0	0	0	0	0	0	0	0	0	0	0	0	0	0	0	0	2.12388e+06		0	163376	0	0	0	424776
C4_06270C_B	2.22362e+06	0	0	0	0	0	0	0	0	0	0	0	0	0	0	0	0	0	0	0	0	0	0	0	0	0		171048	0	277953	0	0	0
C4_05690W_A	0	0	0	0	0	3.431e+06	0	0	0	0	0	0	0	0	0	0	0	0	0	0	0	0	0	0	0	706537		0	318272	0	428875	0	141307
C3_02610C_A	0	0	9.61512e+06	0	0	0	0	0	0	0	0	0	0	0	0	0	0	0	967797	0	0	0	0	0	0	0		814071	0	1.20189e+06	0	193559	0
CR_10730C_B	0	0	0	0	0	0	0	0	0	0	0	0	0	0	0	0	0	0	0	0	0	0	0	811135	0	0		0	62395	0	0	0	162227
C2_05110W_A	0	0	0	0	0	0	0	0	0	0	0	0	0	0	0	0	0	0	0	0	0	0	0	0	0	0		0	0	0	0	0	0
C3_01600W_A	0	0	0	0	0	1.45333e+06	0	0	0	0	0	0	0	0	0	0	0	0	0	0	0	0	0	0	0	0		0	111795	0	181666	0	0
C1_02860C_B	0	0	0	0	0	0	0	0	0	0	0	0	0	0	0	0	0	0	0	0	0	0	0	0	0	1.0307e+06		0	79284.6	0	0	0	206140
C4_02790C_A	0	0	4.3398e+06	0	0	0	0	0	4.21724e+06	0	0	1.02338e+06	2.50739e+06	1.92489e+06	0	0	0	0	0	0	0	0	0	0	0	0		851110	226790	1.38305e+06	368534	0	0
C1_11670W_B	0	0	0	0	0	0	0	0	0	0	4.02465e+06	6.48363e+06	0	1.37754e+07	0	0	0	0	0	0	0	0	0	0	0	7.10868e+06		309588	2.10521e+06	503081	2.53237e+06	0	1.42174e+06
CR_01710W_A	0	0	0	0	0	0	0	0	0	0	0	0	0	0	0	0	0	0	0	0	0	0	0	0	0	0		0	0	0	0	0	0
C6_02480W_B	0	0	0	0	0	0	0	0	0	0	0	0	0	0	0	0	0	0	0	0	0	0	0	0	0	1.88409e+06		0	144930	0	0	0	376819
C2_04720C_A	0	0	0	0	0	0	0	0	0	0	0	0	0	0	0	0	0	774366	0	0	1.02794e+06	0	0	0	0	0		59566.6	79072	0	0	154873	205587
C2_07810W_A	0	0	0	0	0	0	0	0	0	0	0	0	0	0	0	0	0	0	0	0	0	0	0	0	0	0		0	0	0	0	0	0
C4_03470C_B	6.53855e+06	0	0	0	0	1.42629e+06	0	0	0	0	0	0	0	0	0	0	4.37697e+06	0	0	0	0	0	0	0	0	0		839655	109715	817319	178286	875394	0
C7_03360W_A	5.68082e+06	0	0	0	0	0	0	0	0	0	0	0	0	0	0	0	0	0	0	0	0	0	0	0	0	0		436986	0	710103	0	0	0
C3_02780W_B	1.30722e+07	0	0	0	0	1.81491e+07	0	0	0	0	0	0	0	0	0	0	0	0	0	0	0	0	0	0	0	2.11872e+06		1.00555e+06	1.55906e+06	1.63402e+06	2.26863e+06	0	423743
C4_05210W_A	0	0	0	0	0	0	0	0	0	0	0	1.03174e+06	0	0	0	0	0	0	0	0	0	0	0	0	0	0		0	79365	0	128968	0	0
C3_06100C_B	7.61365e+06	0	0	0	0	6.81066e+06	0	0	432928	0	0	0	0	0	0	0	0	0	0	0	0	0	0	0	0	1.47311e+06		618967	637213	1.00582e+06	851333	0	294622
C6_04130C_A	3.33482e+09	7.28174e+08	6.58878e+08	4.01933e+08	6.74778e+08	4.58824e+09	8.95808e+07	1.4747e+07	8.1683e+07	0	4.83089e+08	1.59391e+08	5.79162e+08	6.76382e+08	2.16257e+08	1.25384e+08	4.74346e+09	4.65012e+08	2.9545e+08	3.64505e+09	1.25854e+08	7.15394e+07	1.67128e+08	9.1624e+07	2.93374e+07	3.01766e+07		9.13233e+08	8.15777e+08	7.71456e+08	8.30107e+08	1.14008e+09	7.9285e+08
C2_09520C_B	8.36688e+06	0	0	0	0	4.6827e+06	0	0	0	0	0	0	0	0	0	0	0	0	0	0	0	0	0	0	0	690058		643606	413289	1.04586e+06	585338	0	138012
C5_00660C_A	0	0	0	0	0	0	0	0	0	0	0	0	0	0	0	0	0	0	0	0	0	0	0	0	0	0		0	0	0	0	0	0
CR_03830C_A	0	0	0	0	2.54387e+06	0	0	0	0	0	2.11681e+06	0	1.03406e+06	0	0	903054	0	0	0	0	0	0	0	0	900001	0		311605	265148	393858	430866	180000	0
C6_02730W_B	7.35348e+06	0	0	0	0	3.55092e+06	0	0	0	0	0	0	0	0	0	0	0	0	0	0	0	0	0	0	0	0		565652	273148	919184	443865	0	0
C1_08010W_A	0	0	0	0	0	9.91018e+06	0	0	0	0	0	0	0	0	0	0	0	0	0	0	0	0	0	0	0	2.12295e+06		0	925626	0	1.23877e+06	0	424591
C3_01720C_A	0	0	0	0	0	2.11205e+06	0	0	0	0	0	0	0	0	0	0	0	0	0	0	0	0	0	0	0	2.23932e+06		0	334720	0	264006	0	447864
CR_07620W_A	0	0	0	0	0	0	0	0	0	0	0	0	0	0	0	0	0	0	0	0	0	0	0	0	0	841805		0	64754.3	0	0	0	168361
C1_09690W_A	6.78809e+06	0	0	0	0	0	0	0	0	0	0	0	0	0	0	0	0	0	0	0	0	0	0	0	0	0		522161	0	848511	0	0	0
C2_09060C_A	0	0	0	0	0	0	0	0	0	0	0	0	0	0	0	0	0	0	0	0	0	0	0	0	0	958792		0	73753.2	0	0	0	191758
C4_04440W_A	0	0	0	0	0	0	0	0	0	0	0	0	0	0	0	0	0	0	0	0	0	0	0	0	0	2.22538e+06		0	171183	0	0	0	445077
C5_00110C_A	1.12652e+07	0	0	0	0	0	0	0	0	0	0	0	0	0	0	0	0	0	0	0	0	0	0	0	0	0		866553	0	1.40815e+06	0	0	0
C4_00400W_B	0	7.72618e+06	0	0	3.82146e+06	0	0	0	2.71758e+06	0	3.38043e+06	0	0	7.56446e+06	0	0	0	3.88903e+06	7.64823e+06	0	5.24674e+06	2.74044e+06	2.97248e+06	5.16993e+06	0	4.50294e+06		2.17953e+06	2.23431e+06	1.72802e+06	1.42324e+06	2.90195e+06	3.53201e+06
C6_01300W_B	0	0	0	0	0	0	0	0	883893	0	0	0	0	0	0	0	0	0	0	0	0	0	0	0	0	0		67991.8	0	110487	0	0	0
C3_01990W_A	0	0	0	0	0	0	0	0	0	0	0	0	0	0	0	0	0	0	0	0	0	0	0	0	0	638655		0	49127.3	0	0	0	127731
C1_13830C_A	0	0	0	0	0	0	0	0	0	0	0	0	0	0	0	0	0	0	0	0	0	0	0	0	0	1.45158e+06		0	111660	0	0	0	290316
C3_01890C_A	0	6.56787e+06	6.24395e+06	0	0	0	0	0	0	0	0	0	0	0	0	0	0	0	0	0	0	0	0	0	0	0		985525	0	1.60148e+06	0	0	0
C4_01410W_A	0	0	0	0	0	0	0	0	0	0	0	0	0	0	0	0	0	0	0	0	0	0	0	0	1.52648e+06	0		117422	0	0	0	305297	0
C4_03570W_A	0	7437468	0	0	5.09368e+06	0	0	0	0	0	0	0	0	0	0	0	0	0	0	0	7.34647e+06	0	0	4356758	0	0		572113	1.29207e+06	929684	636710	0	2.34065e+06
C1_00110W_A	0	0	0	0	0	0	0	0	0	0	0	0	0	0	0	0	0	0	0	0	0	0	0	0	0	342723		0	26363.3	0	0	0	68544.6
C1_07890C_A	0	0	0	0	0	0	0	0	0	0	0	0	0	0	0	0	0	0	0	0	0	0	0	0	0	1.34096e+06		0	103151	0	0	0	268193
C3_07830W_B	0	0	0	0	0	4.65518e+06	0	0	0	0	0	0	0	0	0	0	0	0	0	0	0	0	0	0	0	0		0	358091	0	581898	0	0
CR_05140W_A	0	0	0	0	0	1.90892e+06	0	0	0	0	2.32253e+06	782330	0	873874	0	0	0	0	0	0	0	0	0	0	0	0		178656	274240	290316	445641	0	0
C5_01070C_B	0	0	0	0	0	0	0	0	0	0	0	2.1064e+06	0	0	0	0	0	0	0	0	0	0	0	0	0	0		0	162031	0	263300	0	0
C2_10350C_A	0	0	0	0	0	0	0	0	0	0	0	0	0	0	0	0	0	0	0	0	0	0	0	0	0	3.65442e+06		0	281109	0	0	0	730884
C2_10210C_A	22764338	0	0	0	0	0	0	0	0	0	0	0	0	0	0	0	0	0	0	0	0	0	0	0	0	7.80438e+06		1.7511e+06	600337	2.84554e+06	0	0	1.56088e+06
C7_03250C_A	0	0	0	0	0	0	0	0	709629	0	1.99539e+06	0	0	0	0	0	6.50103e+06	1.15185e+06	0	0	0	0	0	0	0	4.98673e+06		796761	383595	338128	0	1.53058e+06	997347
C2_03230C_A	0	0	0	0	0	0	0	0	0	0	1.15289e+06	0	0	0	0	0	0	0	0	0	0	0	0	0	0	0		88684	0	144112	0	0	0
C3_01860C_A	1.18563e+07	0	0	0	0	0	0	0	0	0	0	0	0	0	0	0	0	0	0	0	0	0	0	0	0	2.34347e+06		912026	180267	1.48204e+06	0	0	468693
C1_09190C_A	2.29972e+07	0	0	0	0	0	0	0	0	0	0	0	0	0	0	0	0	0	0	0	0	0	0	0	0	0		1.76901e+06	0	2.87465e+06	0	0	0
C1_10840C_A	0	0	0	0	0	0	0	0	0	0	0	0	0	0	0	0	0	0	0	0	0	0	1.64179e+06	0	0	0		126292	0	0	0	328358	0
C5_02300C_A	5.50105e+06	0	0	0	0	0	0	0	0	0	0	0	0	0	0	0	0	0	0	0	0	0	0	0	0	0		423158	0	687631	0	0	0
C1_12380C_A	0	0	0	0	0	6.79399e+06	0	0	0	0	0	0	0	0	0	0	0	0	0	0	0	0	0	0	0	0		0	522614	0	849248	0	0
C5_01230C_A	0	0	0	0	0	0	0	0	0	0	0	0	0	0	0	0	0	0	0	0	0	0	0	0	0	1.66306e+06		0	127928	0	0	0	332612
C5_02480W_A	0	0	0	0	0	0	0	0	0	0	0	0	0	0	0	0	0	0	0	0	2.15652e+06	0	0	0	0	0		0	165886	0	0	0	431305
C1_04830W_A	1.18137e+07	0	0	0	0	0	0	0	0	0	0	0	0	0	0	0	0	0	0	0	0	0	0	0	0	1.32957e+06		908742	102275	1.47671e+06	0	0	265914
C1_08900W_A	0	5.37971e+06	1.38179e+07	0	0	0	0	0	0	0	0	0	0	4.68631e+06	0	0	0	0	0	0	0	0	0	0	0	0		1.47674e+06	360485	2.3997e+06	585789	0	0
C1_02240W_B	8.59251e+06	0	0	0	0	8.2753e+06	0	0	0	0	0	0	0	0	0	0	0	0	0	0	0	0	0	0	0	1.7066e+06		660962	767839	1.07406e+06	1.03441e+06	0	341320
C2_05740W_A	0	0	0	0	0	0	0	0	1.43685e+06	0	1.55175e+06	0	0	0	0	0	3.85991e+06	0	0	0	0	0	0	0	0	0		526808	0	373575	0	771982	0
C1_04770C_A	0	2.46302e+06	0	0	0	0	0	0	0	0	0	0	0	0	0	0	0	0	0	0	0	0	0	0	0	0		189463	0	307878	0	0	0
C1_00070W_A	1.09708e+07	0	0	0	0	0	0	0	0	0	0	0	0	0	0	0	0	0	0	0	0	0	0	0	0	0		843911	0	1.37136e+06	0	0	0
C1_11400C_B	0	0	0	0	0	0	0	0	1.07423e+06	0	0	0	0	0	0	0	0	0	0	0	0	0	0	2.35795e+06	0	0		82633.1	181381	134279	0	0	471591
C3_00820W_A	0	0	3.64356e+06	0	0	0	0	0	0	0	1.17221e+06	0	0	0	0	0	0	0	0	0	1.63087e+06	0	0	0	0	0		370444	125452	601972	0	0	326175
C3_07310C_A	0	0	0	0	0	0	0	0	0	0	0	0	0	0	0	0	0	0	0	0	0	0	0	0	0	2.02286e+06		0	155605	0	0	0	404572
C3_05730C_B	0	0	0	0	0	0	0	0	0	0	4.22703e+06	1.56927e+06	0	0	0	0	0	0	0	0	0	0	0	2.47981e+06	0	0		325156	311467	528378	196159	0	495961
C5_03490C_B	0	0	0	0	0	0	0	0	0	0	1.32653e+06	0	891930	839166	1.1049e+06	0	0	0	0	0	0	0	661364	1.40744e+06	821245	1.63157e+06		369690	298321	415420	104896	296522	607801
C1_14130W_A	0	0	1.18662e+07	0	0	0	1.27629e+07	0	0	0	1.44186e+07	3.01206e+07	0	5.48326e+06	0	0	0	0	0	0	0	0	1.15337e+07	5.26981e+06	7.34125e+06	3.24111e+07		4.45559e+06	5.63729e+06	4.88095e+06	4.45048e+06	3.775e+06	7.53618e+06
CR_02650C_A	0	0	0	0	5.08374e+06	0	0	0	0	0	0	0	0	0	0	0	0	0	0	0	0	0	0	0	0	0		0	391057	0	635467	0	0
C1_11240C_A	0	0	3.76703e+06	0	0	0	0	0	0	0	0	0	0	7.75722e+06	2.3384e+06	3.89822e+06	0	0	0	0	0	0	0	0	0	0		469649	896572	763180	1.45693e+06	0	0
C1_09020W_B	0	0	0	0	0	0	0	0	0	0	0	0	0	0	0	0	0	0	0	0	0	0	0	0	0	1.27001e+06		0	97692.9	0	0	0	254002
C3_05030W_B	0	0	0	0	0	0	0	0	0	0	0	0	0	0	0	0	0	0	0	0	0	0	0	0	0	1.7468e+06		0	134369	0	0	0	349360
CR_07710W_B	0	0	0	0	0	0	0	3.17949e+06	0	0	0	0	0	0	0	0	0	0	0	0	0	0	0	0	0	0		0	244576	0	397437	0	0
C6_01910W_A	0	0	0	0	0	0	0	0	0	0	0	0	0	0	0	0	0	0	0	0	0	0	2.10146e+06	0	0	0		161651	0	0	0	420293	0
C1_06930W_A	0	0	0	0	0	0	0	0	0	0	0	0	0	0	0	0	0	0	0	0	0	0	0	0	0	961108		0	73931.4	0	0	0	192222
C2_02030W_A	0	0	0	0	0	0	0	0	0	0	0	0	0	0	0	0	0	0	0	0	0	0	0	0	0	2.42359e+06		0	186430	0	0	0	484719
C6_03710W_B	0	0	0	0	0	0	0	0	0	0	7.65197e+06	3.25537e+06	3.69515e+06	1.9829e+06	3.35499e+06	2.58871e+06	0	0	0	0	0	0	1.15035e+06	0	1.28978e+07	8.2574e+06		2.21156e+06	1.23726e+06	1.83776e+06	978372	2.80963e+06	1.65148e+06
C3_05870C_B	0	0	2.60222e+06	0	0	0	0	0	1.04001e+06	0	0	0	0	1.2866e+06	0	0	0	0	0	0	0	0	0	0	0	0		280171	98969.3	455278	160825	0	0
C3_00850C_A	0	0	4.53274e+06	0	0	0	0	0	0	0	0	0	0	0	0	0	0	0	0	0	0	0	0	0	0	0		348672	0	566592	0	0	0
C2_08580W_A	0	0	0	0	0	0	0	0	1.3048e+06	0	4.83593e+06	1.89777e+06	3.43774e+07	2.78947e+07	5.60404e+06	4.62649e+06	0	0	0	0	0	0	2.02206e+06	1.58281e+06	5.23768e+06	2.11939e+06		4.1063e+06	2.93239e+06	5.76527e+06	4.30237e+06	1.45195e+06	740441
C7_00430W_A	0	0	0	0	0	0	0	0	0	0	0	0	0	475339	0	0	0	0	0	0	0	0	0	0	0	0		0	36564.5	0	59417.4	0	0
C2_03160C_B	4.06476e+06	0	0	0	0	1.95484e+06	0	0	0	0	0	0	0	0	0	0	0	0	0	0	0	0	0	0	0	426073		312674	183147	508095	244355	0	85214.6
C1_09210C_A	0	0	0	0	0	1.82993e+07	0	0	1.56666e+06	0	0	0	0	0	0	0	0	0	0	0	0	0	0	0	0	1.40494e+06		120512	1.51571e+06	195832	2.28741e+06	0	280988
C5_03980W_A	0	3.56855e+06	1.08122e+07	0	0	0	0	0	0	0	0	0	0	0	0	0	0	0	2.07634e+06	0	2.64927e+06	0	0	0	0	1.86384e+06		1.26593e+06	347162	1.79759e+06	0	415267	902622
C4_00890W_A	1.07749e+07	0	0	0	0	5.31466e+06	0	0	0	0	0	0	0	0	0	0	0	0	0	0	0	0	0	0	0	1.40645e+06		828838	517009	1.34686e+06	664333	0	281291
C1_05360C_A	0	0	0	0	0	0	0	0	0	0	0	2.50271e+06	1.31348e+06	5.88664e+06	0	2.7145e+06	0	0	0	0	0	0	1.77174e+06	1.84843e+06	2.39563e+06	3.45805e+06		421604	1.26233e+06	164185	1.38798e+06	833474	1.0613e+06
C7_00480W_B	0	0	0	0	0	0	0	0	0	0	0	1.61722e+06	0	0	0	0	0	0	0	0	0	0	0	0	0	2.08486e+06		0	284775	0	202152	0	416972
C1_10910C_A	0	0	0	0	0	0	0	0	0	0	0	0	0	1.02161e+06	0	0	0	0	0	0	0	0	0	0	0	0		0	78585.2	0	127701	0	0
C1_04400C_A	1.14702e+07	0	0	0	0	0	0	0	0	0	0	0	0	0	0	0	0	0	0	0	0	0	0	0	0	0		882320	0	1.43377e+06	0	0	0
C7_02970W_A	0	0	0	0	0	0	0	0	0	0	0	0	0	0	0	0	0	0	0	0	0	0	0	0	0	1.36747e+06		0	105190	0	0	0	273493
C2_02830C_A	0	0	0	0	0	0	0	0	0	0	0	0	0	0	392186	0	0	0	0	0	0	0	0	0	0	0		30168.1	0	49023.2	0	0	0
C2_09750W_A	7.10107e+06	0	0	0	0	0	0	0	0	0	0	0	0	0	0	0	0	0	0	0	0	0	0	0	0	1.51567e+06		546236	116590	887634	0	0	303135
C7_01900W_B	0	0	0	0	0	0	0	0	0	0	0	0	0	0	0	0	0	0	0	0	0	0	0	0	0	1.0452e+06		0	80400.2	0	0	0	209041
C4_04240C_A	0	0	0	0	0	0	0	0	0	0	0	0	0	0	0	0	0	0	0	0	0	0	0	0	0	0		0	0	0	0	0	0
C5_01690C_A	0	0	0	0	0	0	0	0	0	0	0	0	0	0	0	0	0	0	0	0	0	0	0	0	0	2.00678e+06		0	154368	0	0	0	401357
CR_00510C_B	0	0	0	0	0	8.58423e+06	0	0	0	0	0	0	0	0	0	0	0	0	0	0	0	0	0	0	0	0		0	660325	0	1.07303e+06	0	0
C2_07860W_A	0	0	0	0	0	0	0	0	0	0	0	0	0	0	0	0	0	0	0	0	0	0	0	0	0	0		0	0	0	0	0	0
C3_05900W_A	0	0	0	0	0	0	0	0	0	0	0	0	0	0	0	0	0	9.22559e+06	0	0	1.84827e+06	0	0	0	0	0		709661	142175	0	0	1.84512e+06	369655
C2_02680W_A	0	0	0	0	0	0	0	0	0	0	2.43795e+06	0	0	0	0	0	0	0	0	0	0	0	0	0	0	0		187535	0	304744	0	0	0
C6_02470W_A	0	0	0	0	0	0	0	0	0	0	0	0	0	0	0	0	0	0	0	0	0	0	2.91594e+06	0	0	0		224303	0	0	0	583188	0
CR_03230W_A	0	0	0	0	0	0	0	0	0	0	0	1.40201e+06	0	0	0	0	0	0	0	0	0	0	0	0	0	0		0	107847	0	175251	0	0
C7_00360W_B	7932880	0	0	0	0	0	0	0	0	0	0	0	0	4.26482e+06	0	0	0	0	0	0	6.76004e+06	7.96203e+06	0	0	0	0		610222	1.46053e+06	991610	533102	0	2.94441e+06
C1_11170W_A	0	0	0	0	0	0	0	0	0	0	0	0	0	0	0	0	0	0	0	0	0	0	0	0	0	2.139e+06		0	164538	0	0	0	427799
C5_03170C_B	0	0	0	0	0	0	0	0	0	0	1.79797e+06	0	0	0	0	0	0	0	0	0	0	0	0	0	0	0		138305	0	224746	0	0	0
C4_06600W_A	0	5.3303e+06	6.95124e+06	0	2.24248e+06	0	0	0	0	0	2.95107e+06	1.13143e+06	0	0	0	2.10389e+06	0	0	0	0	0	0	2.46853e+06	2.01572e+06	0	0		1.36163e+06	576425	1.90408e+06	684725	493706	403145
CR_03240C_B	0	2.89468e+06	6.29302e+06	0	0	0	0	0	0	0	0	0	0	0	0	0	0	0	1.7709e+06	0	0	0	0	0	0	0		842969	0	1.14846e+06	0	354180	0
C3_06590W_B	0	0	0	0	0	0	0	0	0	0	0	0	0	0	0	0	0	0	0	0	0	0	0	0	0	3.48977e+06		0	268443	0	0	0	697953
C5_03020W_B	0	0	0	0	0	0	0	0	0	0	0	0	0	0	0	0	0	0	0	0	0	0	0	0	0	0		0	0	0	0	0	0
C2_09870W_A	0	0	0	0	0	0	0	0	0	0	0	0	0	0	0	0	0	705419	0	0	0	0	0	0	0	0		54263	0	0	0	141084	0
C1_13170C_A	0	0	1.57271e+06	0	0	0	0	0	0	0	0	0	0	0	0	0	0	0	0	0	0	0	0	0	0	0		120978	0	196589	0	0	0
C7_02780W_A	5.02734e+06	0	0	0	0	0	0	0	0	0	0	0	0	0	0	0	0	0	0	0	0	0	0	0	0	0		386719	0	628418	0	0	0
C1_06660W_A	0	0	0	0	0	0	0	0	0	0	0	0	0	0	0	0	0	0	0	0	0	0	0	0	0	0		0	0	0	0	0	0
C5_00890C_B	0	0	0	0	0	0	0	0	0	0	0	4.76012e+06	0	0	0	0	0	0	0	0	0	0	0	0	0	0		0	366163	0	595014	0	0
C3_06910C_B	0	0	0	0	0	0	0	0	0	0	0	0	0	0	0	0	0	0	0	0	0	0	0	0	0	1.55925e+06		0	119942	0	0	0	311849
C2_10850C_A	0	0	0	0	0	0	0	0	1.45888e+06	0	1.17418e+06	0	1.13442e+06	0	0	0	0	0	0	0	0	0	0	0	0	2.30453e+06		289806	177272	470935	0	0	460907
C3_03410C_B	5.11984e+06	0	0	0	0	3.65773e+06	0	0	0	0	0	0	0	693528	0	0	0	0	0	0	0	0	0	0	0	1.4872e+06		393834	449112	639980	543907	0	297441
CR_07790C_A	0	0	0	0	0	9223673	0	0	0	0	0	0	0	0	0	0	0	0	0	0	0	0	0	0	0	0		0	709513	0	1.15296e+06	0	0
CR_00560W_B	0	0	2.62615e+06	0	0	0	0	0	1.83907e+06	0	0	0	0	0	1.323e+06	0	0	0	0	0	0	0	0	0	0	0		445249	0	723529	0	0	0
C1_13400C_A	0	0	0	0	0	1.06777e+06	0	0	0	0	0	0	0	0	0	0	0	0	0	0	0	0	0	0	0	0		0	82136	0	133471	0	0
CR_00080W_A	8.05306e+06	0	0	0	0	0	0	0	0	0	0	0	0	0	0	0	0	0	0	0	0	0	0	0	0	0		619466	0	1.00663e+06	0	0	0
C2_07740W_A	0	0	0	0	0	0	0	0	0	0	3.48121e+06	0	0	1.68427e+06	0	0	0	0	0	0	0	0	0	1.42098e+06	1.51344e+06	0		384204	238865	435152	210534	302688	284195
C5_02530W_A	0	0	0	0	0	0	0	0	0	0	0	0	0	0	0	0	0	0	0	0	0	0	0	0	0	1.32198e+06		0	101691	0	0	0	264397
C5_00710W_B	0	0	0	0	0	0	0	0	0	0	3.45689e+06	0	0	0	0	0	0	7.18262e+06	5.81169e+06	0	4.0444e+06	1.83821e+06	0	0	0	0		1.26548e+06	452509	432111	0	2.59886e+06	1.17652e+06
C5_00710W_A	0	0	0	0	0	0	0	0	0	0	0	0	0	0	4.74182e+06	2.16286e+06	0	8.05409e+06	6.50505e+06	0	8.11882e+06	2.61462e+06	0	0	0	0		1.48469e+06	992023	592727	270358	2.91183e+06	2.14669e+06
C2_07480W_A	0	0	0	0	0	0	0	0	933748	0	0	0	0	0	0	0	0	0	0	0	0	0	0	0	0	0		71826.8	0	116718	0	0	0
C4_05330C_A	0	0	0	0	0	0	0	0	0	0	0	0	0	0	0	0	0	0	0	0	0	0	1.14633e+06	0	0	0		88178.9	0	0	0	229265	0
C2_05750W_A	0	0	0	0	0	0	0	0	912576	0	0	0	0	0	0	0	0	0	0	0	0	0	0	0	0	0		70198.1	0	114072	0	0	0
CR_01290C_B	0	0	0	0	0	0	0	0	0	0	0	963933	0	588247	0	0	0	0	0	0	0	0	0	0	0	964300		0	193575	0	194023	0	192860
C2_07320W_A	5.93023e+06	0	0	0	0	4.29436e+06	0	0	0	0	0	0	0	0	0	0	0	0	0	0	0	0	0	0	0	614074		456172	377572	741279	536795	0	122815
C3_02160C_A	0	0	0	0	0	0	0	0	0	0	0	0	0	0	0	0	0	0	0	0	0	0	0	0	0	727456		0	55958.2	0	0	0	145491
C1_02710W_A	1.08407e+07	0	0	0	0	0	0	0	0	0	0	0	0	0	0	0	0	0	0	0	0	0	0	0	0	0		833897	0	1.35508e+06	0	0	0
CR_02400W_A	0	0	0	0	0	0	0	0	0	0	0	0	0	0	0	0	0	0	0	0	0	0	0	0	0	0		0	0	0	0	0	0
C1_03350C_A	1.46595e+07	0	0	0	0	1.13337e+07	0	0	0	0	0	0	0	0	0	0	0	0	0	0	0	0	0	0	0	0		1.12765e+06	871825	1.83243e+06	1.41672e+06	0	0
C5_00570W_A	0	0	0	0	0	0	0	0	0	0	0	1.76738e+06	0	0	0	0	0	0	0	0	0	0	0	0	0	0		0	135953	0	220923	0	0
C3_03710W_B	0	0	0	0	0	0	0	0	0	0	4.78037e+06	0	0	1.45432e+06	0	0	0	0	0	0	0	0	0	0	0	4.97964e+06		367721	494920	597546	181789	0	995929
C2_04580W_A	0	0	0	0	0	0	0	0	0	0	0	0	0	0	0	0	0	0	0	0	0	0	0	0	0	2.94089e+06		0	226222	0	0	0	588178
C1_07070C_A	0	0	0	0	0	5.70378e+06	0	0	0	0	0	0	0	0	0	0	0	0	0	0	0	0	0	0	0	0		0	438752	0	712972	0	0
C3_05530W_A	0	0	0	0	0	0	0	0	0	0	0	0	0	0	0	0	0	0	0	0	0	0	0	0	0	2.44176e+06		0	187828	0	0	0	488352
C1_09430W_A	0	0	0	0	0	0	0	0	0	0	0	3.15721e+06	0	940277	0	0	0	0	0	0	0	0	0	0	0	0		0	315191	0	512185	0	0
CM_00060W	0	0	0	0	0	0	0	0	0	0	0	0	0	0	0	0	0	0	0	0	0	0	0	0	0	0		0	0	0	0	0	0
C1_02410C_A	0	0	0	0	0	0	0	0	0	0	0	0	0	0	0	0	0	0	0	0	0	0	0	0	0	755271		0	58097.8	0	0	0	151054
CR_06290C_A	4.04559e+07	0	0	0	0	0	0	0	0	0	0	0	0	0	0	0	0	0	0	0	0	0	0	0	0	0		3.11199e+06	0	5.05698e+06	0	0	0
C2_02090W_A	0	0	0	0	0	0	0	0	0	0	0	0	0	0	0	0	0	0	0	0	0	0	0	0	0	0		0	0	0	0	0	0
C1_13720W_A	0	0	0	0	0	0	0	0	0	0	0	0	0	0	0	0	0	0	0	0	0	0	0	0	0	1.80619e+06		0	138938	0	0	0	361238
C4_05610C_A	0	0	0	0	0	0	0	0	2.43676e+06	0	0	0	0	0	0	0	0	0	0	0	0	0	0	0	0	0		187443	0	304595	0	0	0
C2_03020C_A	0	0	0	0	806314	0	0	0	0	0	0	0	0	0	0	0	0	0	0	0	0	0	0	0	0	0		0	62024.1	0	100789	0	0
C2_10760C_A	0	0	0	0	0	0	0	0	0	0	0	961531	0	0	0	0	0	0	0	0	0	0	0	0	0	0		0	73963.9	0	120191	0	0
C4_01440W_A	6.68659e+06	0	0	0	0	0	0	0	0	0	0	0	0	0	0	0	0	0	0	0	0	0	0	0	0	0		514353	0	835824	0	0	0
C4_03360C_B	0	0	0	0	0	0	0	0	0	0	0	0	0	0	0	0	0	0	0	0	0	0	0	0	0	0		0	0	0	0	0	0
C1_08790W_A	0	0	0	0	0	0	0	0	0	0	2.85333e+06	2.8429e+06	0	0	0	2.11389e+06	0	0	0	0	0	0	0	1.22818e+06	0	0		219487	475767	356666	619600	0	245635
C1_13760W_A	0	0	0	0	0	0	0	0	0	0	0	0	0	0	0	0	0	0	0	0	0	0	0	0	0	1.42135e+06		0	109335	0	0	0	284271
CR_04300W_A	9.16962e+06	0	0	0	0	0	0	0	0	0	0	0	0	0	0	0	0	0	0	0	0	0	0	0	0	0		705355	0	1.1462e+06	0	0	0
C7_03610C_A	0	0	0	0	0	0	0	0	1.3661e+06	0	0	0	0	0	0	0	0	0	0	0	0	0	0	0	0	0		105085	0	170763	0	0	0
C5_02270W_A	0	0	0	0	0	0	0	0	0	0	0	0	0	0	0	0	0	0	0	0	0	0	0	0	0	1.09102e+06		0	83924.4	0	0	0	218203
CM_00330W	0	0	0	0	0	0	0	0	0	0	0	0	0	0	0	0	0	0	0	0	0	0	0	0	0	0		0	0	0	0	0	0
C7_03480W_A	0	0	0	0	1591884	0	0	0	0	0	3.22777e+06	0	0	0	0	0	0	0	0	0	0	0	0	0	0	0		248290	122453	403472	198986	0	0
C2_00410C_A	0	0	0	0	0	0	0	0	1.57107e+06	0	0	0	0	3.81692e+06	0	0	0	0	0	0	0	0	0	0	0	0		120851	293609	196383	477115	0	0
C3_07560W_A	1.16664e+06	0	0	0	0	0	0	0	0	0	0	0	0	0	0	0	0	0	0	0	0	0	0	0	0	0		89741.3	0	145830	0	0	0
C1_03210C_A	0	0	0	0	0	2.03291e+07	0	0	0	0	0	0	0	0	0	0	0	0	0	0	0	0	0	0	0	0		0	1.56378e+06	0	2.54114e+06	0	0
C2_06420C_A	0	0	0	0	0	0	0	0	0	0	1.41961e+06	0	0	0	0	0	0	0	0	0	0	0	0	0	0	0		109201	0	177451	0	0	0
C5_01960C_A	4.81837e+06	0	0	0	0	0	0	0	0	0	0	0	0	0	0	0	0	0	0	0	0	0	0	0	0	0		370644	0	602296	0	0	0
C4_00420C_A	0	0	5.2518e+06	0	0	0	0	0	0	0	0	0	0	0	0	0	0	0	0	0	0	0	0	0	0	0		403984	0	656475	0	0	0
CR_01760C_A	0	0	0	0	0	0	0	0	0	0	0	0	0	0	0	0	0	0	0	0	0	0	0	0	0	4.00655e+06		0	308196	0	0	0	801310
C1_07700C_A	0	0	0	0	0	0	0	0	0	0	0	1.75316e+06	0	2.26771e+06	0	0	0	0	0	0	0	0	0	0	0	0		0	309297	0	502608	0	0
C4_06830C_A	0	0	0	0	0	0	0	0	0	0	0	0	0	0	0	0	0	0	0	0	0	0	0	0	0	1.32118e+06		0	101629	0	0	0	264236
C1_03380W_B	0	0	0	0	0	0	0	0	0	0	0	0	0	0	0	0	0	0	0	0	0	0	0	0	0	883548		0	67965.2	0	0	0	176710
C1_12740W_A	0	0	0	0	0	0	0	0	0	0	0	0	0	0	0	0	0	0	0	0	0	0	0	1.84106e+06	0	0		0	141620	0	0	0	368212
C7_03450C_A	0	0	0	0	0	0	0	0	0	0	0	0	0	0	0	0	0	0	0	0	0	0	0	0	0	0		0	0	0	0	0	0
C6_03710W_A	0	0	0	0	0	0	0	0	0	0	5.37179e+06	2.80851e+06	4.44734e+06	0	4.33725e+06	1.29756e+06	0	0	0	0	0	0	0	0	1.85456e+07	7.22359e+06		2.51554e+06	871512	1.76955e+06	513259	3.70912e+06	1.44472e+06
C1_09850C_A	0	0	0	0	0	0	0	0	0	0	0	0	0	0	0	0	0	0	0	0	0	0	0	0	0	958447		0	73726.7	0	0	0	191689
C2_07830W_A	0	0	0	0	0	0	0	0	0	0	0	0	0	534908	0	0	0	0	0	0	0	0	0	0	0	0		0	41146.8	0	66863.5	0	0
CR_00520C_B	0	0	0	0	0	0	0	0	0	0	0	0	0	0	0	0	0	0	0	0	0	0	0	0	0	0		0	0	0	0	0	0
C4_03440C_A	0	0	0	0	0	0	0	0	0	0	0	0	0	0	0	0	0	0	0	0	0	0	0	0	0	0		0	0	0	0	0	0
C3_07300W_B	0	0	0	0	0	0	0	0	0	0	0	0	0	0	0	0	0	0	0	0	0	0	0	0	0	0		0	0	0	0	0	0
C4_05760W_A	0	0	0	0	0	0	0	0	0	0	0	0	0	0	0	0	0	0	0	8.83529e+06	0	0	0	0	0	0		0	679637	0	0	0	1.76706e+06
C7_01520W_B	0	0	0	0	0	0	0	0	2.84841e+06	0	4.82221e+06	3.90917e+06	0	3.62784e+06	0	0	0	0	0	0	0	0	0	0	0	2.09655e+06		590048	741043	958827	942127	0	419310
C2_06320W_A	0	0	0	0	1.15983e+06	0	0	0	0	0	0	0	0	0	0	0	0	0	0	0	0	0	0	0	0	0		0	89217.5	0	144978	0	0
C2_02370C_A	8.76587e+06	0	0	0	0	0	0	0	0	0	0	0	0	0	0	0	0	0	0	0	0	0	0	0	0	0		674298	0	1.09573e+06	0	0	0
C6_02060W_A	0	0	0	0	0	0	0	0	0	0	0	0	0	0	0	0	0	0	0	0	0	0	1.09458e+06	1.2956e+06	0	0		84198.8	99661.8	0	0	218917	259121
C5_02340C_B	0	5.89665e+06	6.04465e+06	0	0	0	0	0	0	0	0	0	0	0	0	0	0	0	0	0	0	0	0	0	0	0		918562	0	1.49266e+06	0	0	0
C6_03960W_A	11244580	0	0	0	0	0	0	0	0	0	0	0	0	0	0	0	0	0	0	0	0	0	0	0	0	0		864968	0	1.40557e+06	0	0	0
C1_11540C_A	0	0	0	0	0	0	0	0	0	0	0	0	0	0	0	0	0	0	0	0	0	0	0	0	0	3.94662e+06		0	303586	0	0	0	789323
C2_04140W_A	0	0	0	0	0	0	0	0	0	0	1.41362e+06	0	0	0	0	0	0	0	0	0	0	0	1.20431e+06	0	0	0		201379	0	176703	0	240862	0
C7_02840C_B	1.40749e+07	0	0	0	0	0	0	0	0	0	0	0	0	0	0	0	0	0	0	0	0	0	0	0	0	0		1.08268e+06	0	1.75936e+06	0	0	0
CR_04140W_B	0	0	0	0	0	0	0	0	0	0	0	0	0	0	0	0	0	0	0	0	0	0	0	0	0	1.03067e+06		0	79282	0	0	0	206133
CR_04240C_A	0	0	0	0	0	4.39891e+06	0	0	0	0	0	0	0	0	0	0	0	0	0	0	0	0	0	0	0	0		0	338378	0	549863	0	0
CR_00260W_A	0	0	5.45567e+06	0	0	0	0	0	0	0	3.25569e+06	0	0	0	0	0	0	0	2.58725e+06	0	0	0	0	0	0	0		869123	0	1.08892e+06	0	517449	0
C2_01970C_A	0	0	0	0	0	0	0	0	0	0	0	0	0	0	0	0	0	0	0	0	0	0	471682	363947	0	0		36283.2	27995.9	0	0	94336.4	72789.3
C4_03620C_A	0	0	0	0	0	0	0	0	0	0	0	0	0	0	0	0	0	0	0	0	0	0	0	0	0	0		0	0	0	0	0	0
CR_02850C_B	0	0	0	0	0	0	0	0	0	0	966812	0	0	0	0	0	0	0	0	0	0	0	0	0	0	0		74370.1	0	120851	0	0	0
C2_07400C_A	1.59645e+07	0	0	0	0	0	0	0	0	0	0	0	0	0	0	0	0	0	0	0	0	0	0	0	0	0		1.22804e+06	0	1.99556e+06	0	0	0
C7_02860C_A	0	0	0	0	0	0	0	0	0	0	0	0	0	5.09398e+06	0	0	0	0	0	0	0	0	0	0	0	0		0	391845	0	636748	0	0
CR_05790C_A	6.67351e+06	0	0	0	0	0	0	0	0	0	0	0	0	0	0	0	0	0	0	0	0	0	0	0	0	0		513347	0	834189	0	0	0
C2_03180C_A	3.39017e+06	1.85376e+06	1.09992e+07	0	936378	0	0	0	0	0	1.48753e+06	2.0401e+06	0	4.44884e+06	0	2.63273e+06	0	853230	0	0	992067	0	0	0	1.10367e+06	1.36987e+06		1.51443e+06	955384	2.21633e+06	1.25726e+06	391380	472387
C6_00070C_A	0	2.26483e+06	1.76911e+06	0	0	4.63362e+06	0	0	0	0	0	0	0	0	0	0	0	7.5781e+06	8.74745e+06	1.18289e+07	0	0	0	0	0	0		1.56611e+06	1.26635e+06	504242	579203	3.26511e+06	2.36578e+06
C1_08990C_A	0	0	2.95113e+06	0	0	0	0	0	0	0	0	0	0	0	0	0	0	0	0	0	0	0	0	0	0	0		227010	0	368892	0	0	0
C3_00220W_B	0	0	0	0	0	0	0	0	0	0	0	0	0	852160	0	0	0	0	0	0	0	0	0	0	0	0		0	65550.8	0	106520	0	0
CR_04380C_B	0	0	0	0	0	6771005	0	0	0	0	0	0	0	0	0	0	0	0	0	0	0	0	0	0	0	0		0	520847	0	846376	0	0
C3_02020W_B	0	0	0	0	0	1.45262e+06	0	0	0	0	0	0	0	0	0	0	0	0	0	0	0	0	0	0	0	0		0	111740	0	181578	0	0
CR_06720W_A	4309298	0	0	0	0	0	0	0	0	0	0	0	0	0	0	0	0	0	0	0	0	0	0	0	0	0		331484	0	538662	0	0	0
C1_09250W_A	0	0	0	0	0	0	0	0	0	0	0	0	0	1.49659e+06	0	0	0	0	0	0	0	0	0	0	0	0		0	115122	0	187073	0	0
C1_03360W_A	0	0	0	0	0	0	0	0	0	0	785577	0	0	0	0	0	0	0	0	0	0	0	0	0	0	812509		60429	62500.7	98197.2	0	0	162502
C2_09990C_A	0	0	0	0	0	0	0	0	0	0	0	0	0	1.03982e+06	0	0	0	0	0	0	0	0	0	0	0	0		0	79986	0	129977	0	0
C3_02370C_A	0	0	0	0	0	0	0	0	0	0	0	3.27503e+06	0	0	0	0	0	0	0	0	0	0	0	0	0	0		0	251925	0	409379	0	0
CR_06840W_A	0	0	0	0	0	0	0	0	0	0	0	2.22248e+06	0	3.25368e+06	0	0	0	0	0	0	0	0	0	0	0	0		0	421243	0	684520	0	0
C1_08180C_A	0	0	0	0	0	0	0	0	0	0	0	0	0	999273	0	0	0	0	0	0	0	0	0	0	0	0		0	76867.1	0	124909	0	0
C2_02180W_A	0	0	0	0	0	0	0	0	0	0	0	0	0	0	0	0	0	0	3.34352e+06	0	0	0	0	0	0	0		257194	0	0	0	668705	0
C1_13220C_A	0	4.78291e+06	0	0	0	0	0	0	2.63433e+06	0	0	0	0	0	0	0	0	0	0	0	0	0	0	1.52091e+06	0	0		570557	116993	927156	0	0	304182
C5_01800C_A	0	0	0	0	0	0	0	0	0	0	0	0	0	5.04404e+06	0	0	0	0	0	0	0	0	0	0	0	0		0	388003	0	630506	0	0
C5_01490C_A	0	0	0	0	0	0	0	0	0	0	0	0	0	0	0	0	0	0	0	0	0	0	0	0	0	0		0	0	0	0	0	0
C1_11590W_A	5111875	0	0	0	0	2.85629e+06	0	0	1.83797e+06	0	1.78294e+06	0	0	0	0	0	0	0	0	0	0	0	0	1.47989e+06	0	0		671753	333552	1.0916e+06	357036	0	295977
C7_01070C_A	0	0	0	0	0	0	0	0	0	0	0	0	0	0	0	0	0	0	0	0	0	0	0	0	0	0		0	0	0	0	0	0
C1_07440W_A	0	0	0	0	0	0	0	0	0	0	0	0	0	1.87752e+06	0	0	0	0	0	0	0	0	0	1.2156e+06	0	0		0	237932	0	234690	0	243120
C6_04650W_B	0	0	0	0	0	0	0	0	0	0	0	0	0	1.78394e+06	0	0	0	0	0	0	0	0	0	0	0	0		0	137226	0	222993	0	0
CR_02640W_B	0	0	0	0	0	0	0	0	0	0	0	0	0	0	0	0	0	0	0	0	0	0	1.42884e+06	2.4257e+06	734998	0		166449	186592	0	0	432768	485139
C4_03940C_A	1.07745e+07	0	0	0	0	0	0	0	0	0	0	0	0	0	0	0	0	0	0	0	0	0	0	0	0	0		828805	0	1.34681e+06	0	0	0
C1_08110W_A	8.19871e+06	0	0	0	0	0	0	0	0	0	0	0	0	0	0	0	0	0	0	0	0	0	0	0	0	0		630670	0	1.02484e+06	0	0	0
C2_07560W_A	0	0	0	0	0	0	0	0	0	0	0	0	0	0	0	0	0	0	0	0	0	0	0	0	0	0		0	0	0	0	0	0
C2_10550C_A	5.50998e+06	0	0	0	0	4.37356e+06	0	0	0	0	0	0	0	0	0	0	0	0	0	0	0	0	0	0	0	0		423845	336427	688748	546694	0	0
C6_03060W_A	0	0	0	0	0	0	0	0	0	0	0	0	0	0	0	0	0	0	3.05604e+06	0	0	0	0	0	0	0		235080	0	0	0	611209	0
C3_03250W_A	0	0	0	0	0	0	0	0	0	0	0	0	0	0	0	0	0	0	0	0	0	0	0	0	0	0		0	0	0	0	0	0
C5_01850C_A	0	0	0	0	0	0	0	0	0	0	706361	676095	0	0	0	0	0	0	0	0	0	0	0	790338	0	0		54335.5	112803	88295.2	84511.9	0	158068
CR_01000C_A	0	0	2.34859e+06	0	0	0	0	0	0	0	0	0	0	0	0	0	0	0	0	0	0	0	0	0	0	0		180661	0	293573	0	0	0
C7_01580W_A	0	0	0	0	0	0	0	0	0	0	547833	0	0	0	0	0	0	0	0	0	0	0	0	0	0	0		42141	0	68479.2	0	0	0
C4_07130W_A	0	0	0	0	0	0	0	0	0	0	0	681483	0	0	0	0	0	0	0	0	0	0	0	0	0	0		0	52421.8	0	85185.4	0	0
C1_07690C_A	0	0	0	0	0	2.41304e+06	0	0	0	0	0	0	0	0	0	0	0	0	0	0	0	0	0	0	0	0		0	185619	0	301630	0	0
CR_08540C_A	0	0	0	0	0	0	0	0	0	0	0	0	0	0	0	0	0	0	0	0	0	0	0	0	0	0		0	0	0	0	0	0
C1_03860C_A	0	0	0	0	0	0	0	0	0	0	0	0	0	0	0	0	0	0	0	0	0	0	0	0	0	0		0	0	0	0	0	0
C7_03070C_A	0	0	0	0	0	0	0	0	0	0	0	0	0	0	0	0	0	0	0	0	0	0	0	5.15387e+06	0	0		0	396451	0	0	0	1.03077e+06
C1_12620W_A	0	0	0	0	0	0	0	0	0	0	0	0	0	0	0	0	0	0	0	0	0	0	0	0	0	0		0	0	0	0	0	0
CR_02930W_A	0	0	0	0	0	0	0	0	0	0	0	0	0	608363	0	0	0	0	0	0	0	0	0	0	0	0		0	46797.2	0	76045.4	0	0
C3_04370C_B	0	0	0	0	0	0	0	0	0	0	0	0	0	1.16141e+06	0	0	0	0	0	0	0	0	0	0	0	0		0	89339.1	0	145176	0	0
C1_14080W_A	7.78814e+06	0	0	0	0	0	0	0	0	0	0	0	0	0	0	0	0	0	0	0	0	0	0	0	0	0		599088	0	973517	0	0	0
C2_06860W_A	0	0	0	0	0	0	0	0	0	0	0	0	0	0	0	0	0	0	0	0	0	0	0	0	0	0		0	0	0	0	0	0
C7_01780W_A	0	0	0	0	0	0	0	0	0	0	0	0	0	0	0	0	0	0	0	0	0	0	0	0	0	0		0	0	0	0	0	0
